# Supplementary material for: Halechiniscidae (Heterotardigrada, Arthrotardigrada) of Oura Bay, Okinawajima, Ryukyu Islands, with descriptions of three new species
Source: Zookeys. 2015 Feb 24;(483):149–66. doi: 10.3897/zookeys.483.8936 (PMC4351450; doi:10.3897/zookeys.483.8936)
Supplement: XML Treatment for Dipodarctus sp. [file zookeys.483.8936-treatment1.xml]

<!DOCTYPE tp:taxon-treatment
  PUBLIC "-//TaxonX//DTD Taxonomic Treatment Publishing DTD v0 20100105//EN" "tax-treatment-NSO.dtd">
<tp:taxon-treatment xmlns:tp="http://www.plazi.org/taxpub"><tp:treatment-meta><kwd-group><label>Taxon classification</label><kwd><named-content content-type="kingdom">Animalia</named-content></kwd><kwd><named-content content-type="order">Arthrotardigrada</named-content></kwd><kwd><named-content content-type="family">Halechiniscidae</named-content></kwd></kwd-group><mixed-citation publication-type="journal"><person-group><name><surname>Fujimoto</surname><given-names>Shinta</given-names></name></person-group><article-title><tp:taxon-name><tp:taxon-name-part taxon-name-part-type="family">Halechiniscidae</tp:taxon-name-part></tp:taxon-name> (<tp:taxon-name><tp:taxon-name-part taxon-name-part-type="class">Heterotardigrada</tp:taxon-name-part></tp:taxon-name>, <tp:taxon-name><tp:taxon-name-part taxon-name-part-type="order">Arthrotardigrada</tp:taxon-name-part></tp:taxon-name>) of Oura Bay, Okinawajima, Ryukyu Islands, with descriptions of three new species</article-title><source>Zookeys</source><day>24</day><month>2</month><year>2015</year><volume>2015</volume><issue>483</issue><fpage>149</fpage><lpage>166</lpage><pub-id pub-id-type="doi">10.3897/zookeys.483.8936</pub-id></mixed-citation></tp:treatment-meta><tp:nomenclature><tp:taxon-name>
                                <tp:taxon-name-part taxon-name-part-type="genus">Dipodarctus</tp:taxon-name-part>
                                <tp:taxon-name-part taxon-name-part-type="uncertainty-rank">sp.</tp:taxon-name-part>
                            </tp:taxon-name><xref ref-type="fig" rid="F1">Fig. 1</xref></tp:nomenclature><tp:treatment-sec sec-type="Material examined"><title>Material examined.</title><p>Two four-clawed juveniles found in sediment sample 4 (Table <xref ref-type="table" rid="T1">1</xref>).</p></tp:treatment-sec><tp:treatment-sec sec-type="Remarks"><title>Remarks.</title><p>The species resembles <italic><tp:taxon-name><tp:taxon-name-part taxon-name-part-type="genus">Dipodarctus</tp:taxon-name-part> <tp:taxon-name-part taxon-name-part-type="species">borrori</tp:taxon-name-part></tp:taxon-name></italic> Pollock, 1995 and <italic><tp:taxon-name><tp:taxon-name-part taxon-name-part-type="genus">Dipodarctus</tp:taxon-name-part> <tp:taxon-name-part taxon-name-part-type="species">susannae</tp:taxon-name-part></tp:taxon-name></italic> Jørgensen, Boesgaard, Møbjerg &amp; Kristensen, 2014 by having digits of unequal length on legs I–III and the lack of lateral processes between legs III and IV. It is distinguished from the two species by the lateral cirrus lack of scapus, which is present in the both <italic><tp:taxon-name><tp:taxon-name-part taxon-name-part-type="genus">Dipodarctus</tp:taxon-name-part> <tp:taxon-name-part taxon-name-part-type="species">borrori</tp:taxon-name-part></tp:taxon-name></italic> and <italic><tp:taxon-name><tp:taxon-name-part taxon-name-part-type="genus">Dipodarctus</tp:taxon-name-part> <tp:taxon-name-part taxon-name-part-type="species">susannae</tp:taxon-name-part></tp:taxon-name></italic>. It is also distinguished from <italic><tp:taxon-name><tp:taxon-name-part taxon-name-part-type="genus">Dipodarctus</tp:taxon-name-part> <tp:taxon-name-part taxon-name-part-type="species">borrori</tp:taxon-name-part></tp:taxon-name></italic> by the shorter digit 1 of legs I–III and from <italic><tp:taxon-name><tp:taxon-name-part taxon-name-part-type="genus">Dipodarctus</tp:taxon-name-part> <tp:taxon-name-part taxon-name-part-type="species">susannae</tp:taxon-name-part></tp:taxon-name></italic> by its shorter papillate leg IV sense organ. These observations are based on comparing juveniles with descriptions of adults so while this species is probably an undescribed species observation of an adult specimen is required for confirmation.</p><fig id="F1" position="float" orientation="portrait"><label>Figure 1.</label><caption><p>Phase contrast micrograph of <italic><tp:taxon-name><tp:taxon-name-part taxon-name-part-type="genus">Dipodarctus</tp:taxon-name-part></tp:taxon-name></italic> sp. Scale bar = 20 μm.</p></caption><graphic xmlns:xlink="http://www.w3.org/1999/xlink" xlink:href="zookeys-483-149-g001.jpg" position="float" orientation="portrait" xlink:type="simple" id="oo_38719.jpg"/></fig></tp:treatment-sec><tp:treatment-sec><!--Section generated to contain objects referenced in tp:taxon-treatment.--><table-wrap id="T1" position="float" orientation="portrait"><label>Table 1.</label><caption><p>Sediment samples collected from Oura Bay, Okinawajima, Ryukyu Islands.</p></caption><table rules="all"><tbody><tr><th rowspan="1" colspan="1">Sediment sample number</th><th rowspan="1" colspan="1">Dive site</th><th rowspan="1" colspan="1">Geographical coordinates of dive site</th><th rowspan="1" colspan="1">Water depth</th><th rowspan="1" colspan="1">Sediment type</th><th rowspan="1" colspan="1">Date</th><th rowspan="1" colspan="1">Species collected (Number of specimens)</th></tr><tr><td rowspan="1" colspan="1">1</td><td rowspan="1" colspan="1">Off Sedake</td><td rowspan="1" colspan="1"><named-content xmlns:xlink="http://www.w3.org/1999/xlink" content-type="dwc:verbatimCoordinates" xlink:type="simple">26°32'39.06"N, 128°2'52.8"E</named-content></td><td rowspan="1" colspan="1">6 m</td><td rowspan="1" colspan="1">Coarse sand</td><td rowspan="1" colspan="1">24th Jan. 2014</td><td rowspan="1" colspan="1"><italic><tp:taxon-name><tp:taxon-name-part taxon-name-part-type="genus">Halechiniscus</tp:taxon-name-part> <tp:taxon-name-part taxon-name-part-type="species">churakaagii</tp:taxon-name-part></tp:taxon-name></italic> sp. n. (1)</td></tr><tr><td rowspan="1" colspan="1">2</td><td rowspan="1" colspan="1">Off Camp Schwab</td><td rowspan="1" colspan="1"><named-content xmlns:xlink="http://www.w3.org/1999/xlink" content-type="dwc:verbatimCoordinates" xlink:type="simple">26°31'51.78"N, 128°3'10.74"E</named-content></td><td rowspan="1" colspan="1">9 m</td><td rowspan="1" colspan="1">Coarse sand</td><td rowspan="1" colspan="1">25th Jan. 2014</td><td rowspan="1" colspan="1"><italic><tp:taxon-name><tp:taxon-name-part taxon-name-part-type="genus">Florarctus</tp:taxon-name-part> <tp:taxon-name-part taxon-name-part-type="species">wunai</tp:taxon-name-part></tp:taxon-name></italic> sp. n. (2)</td></tr><tr><td rowspan="1" colspan="1">3</td><td rowspan="1" colspan="1">Off Camp Schwab</td><td rowspan="1" colspan="1"><named-content xmlns:xlink="http://www.w3.org/1999/xlink" content-type="dwc:verbatimCoordinates" xlink:type="simple">26°31'51.78"N, 128°3'10.74"E</named-content></td><td rowspan="1" colspan="1">6 m</td><td rowspan="1" colspan="1">Coarse sand</td><td rowspan="1" colspan="1">25th Jan. 2014</td><td rowspan="1" colspan="1"><italic><tp:taxon-name><tp:taxon-name-part taxon-name-part-type="genus">Florarctus</tp:taxon-name-part> <tp:taxon-name-part taxon-name-part-type="form">wunai</tp:taxon-name-part></tp:taxon-name></italic> sp. n. (2)</td></tr><tr><td rowspan="1" colspan="1">4</td><td rowspan="1" colspan="1">Off Futami</td><td rowspan="1" colspan="1"><named-content xmlns:xlink="http://www.w3.org/1999/xlink" content-type="dwc:verbatimCoordinates" xlink:type="simple">26°32'42.47"N, 128°2'26.34"E</named-content></td><td rowspan="1" colspan="1">6 m</td><td rowspan="1" colspan="1">Muddy sand</td><td rowspan="1" colspan="1">27th Jan. 2014</td><td rowspan="1" colspan="1"><italic><tp:taxon-name><tp:taxon-name-part taxon-name-part-type="genus">Dipodarctus</tp:taxon-name-part></tp:taxon-name></italic> sp. (2)<break/> <italic><tp:taxon-name><tp:taxon-name-part taxon-name-part-type="genus">Halechiniscus</tp:taxon-name-part> <tp:taxon-name-part taxon-name-part-type="species">churakaagii</tp:taxon-name-part></tp:taxon-name></italic> sp. n. (1)<break/> <italic><tp:taxon-name><tp:taxon-name-part taxon-name-part-type="genus">Styraconyx</tp:taxon-name-part></tp:taxon-name></italic> sp. (2)</td></tr><tr><td rowspan="1" colspan="1">5</td><td rowspan="1" colspan="1">Off Thima</td><td rowspan="1" colspan="1"><named-content xmlns:xlink="http://www.w3.org/1999/xlink" content-type="dwc:verbatimCoordinates" xlink:type="simple">26°32'0.81"N, 128°3'49.61"E</named-content></td><td rowspan="1" colspan="1">6 m</td><td rowspan="1" colspan="1">Coarse sand</td><td rowspan="1" colspan="1">28th Jan. 2014</td><td rowspan="1" colspan="1"><italic><tp:taxon-name><tp:taxon-name-part taxon-name-part-type="genus">Florarctus</tp:taxon-name-part> <tp:taxon-name-part taxon-name-part-type="form">wunai</tp:taxon-name-part></tp:taxon-name></italic> sp. n. (1)<break/> <italic><tp:taxon-name><tp:taxon-name-part taxon-name-part-type="genus">Halechiniscus</tp:taxon-name-part> <tp:taxon-name-part taxon-name-part-type="species">yanakaagii</tp:taxon-name-part></tp:taxon-name></italic> sp. n. (1)</td></tr></tbody></table></table-wrap></tp:treatment-sec></tp:taxon-treatment>
