# Supplementary material for: Halechiniscidae (Heterotardigrada, Arthrotardigrada) of Oura Bay, Okinawajima, Ryukyu Islands, with descriptions of three new species
Source: Zookeys. 2015 Feb 24;(483):149–66. doi: 10.3897/zookeys.483.8936 (PMC4351450; doi:10.3897/zookeys.483.8936)
Supplement: XML Treatment for Florarctus wunai [file zookeys.483.8936-treatment2.xml]

<!DOCTYPE tp:taxon-treatment
  PUBLIC "-//TaxonX//DTD Taxonomic Treatment Publishing DTD v0 20100105//EN" "tax-treatment-NSO.dtd">
<tp:taxon-treatment xmlns:tp="http://www.plazi.org/taxpub"><tp:treatment-meta><kwd-group><label>Taxon classification</label><kwd><named-content content-type="kingdom">Animalia</named-content></kwd><kwd><named-content content-type="order">Arthrotardigrada</named-content></kwd><kwd><named-content content-type="family">Halechiniscidae</named-content></kwd></kwd-group><mixed-citation publication-type="journal"><person-group><name><surname>Fujimoto</surname><given-names>Shinta</given-names></name></person-group><article-title><tp:taxon-name><tp:taxon-name-part taxon-name-part-type="family">Halechiniscidae</tp:taxon-name-part></tp:taxon-name> (<tp:taxon-name><tp:taxon-name-part taxon-name-part-type="class">Heterotardigrada</tp:taxon-name-part></tp:taxon-name>, <tp:taxon-name><tp:taxon-name-part taxon-name-part-type="order">Arthrotardigrada</tp:taxon-name-part></tp:taxon-name>) of Oura Bay, Okinawajima, Ryukyu Islands, with descriptions of three new species</article-title><source>Zookeys</source><day>24</day><month>2</month><year>2015</year><volume>2015</volume><issue>483</issue><fpage>149</fpage><lpage>166</lpage><pub-id pub-id-type="doi">10.3897/zookeys.483.8936</pub-id></mixed-citation></tp:treatment-meta><tp:nomenclature><tp:taxon-name>
                                <tp:taxon-name-part taxon-name-part-type="genus">Florarctus</tp:taxon-name-part>
                                <tp:taxon-name-part taxon-name-part-type="species">wunai</tp:taxon-name-part>
                                <object-id xmlns:xlink="http://www.w3.org/1999/xlink" content-type="zoobank" xlink:type="simple">http://zoobank.org/39C064FF-3B9A-44D7-9B44-AE96EFA9C337</object-id>
                            </tp:taxon-name><tp:taxon-status xmlns:xlink="http://www.w3.org/1999/xlink" xlink:type="simple">sp. n.</tp:taxon-status><xref ref-type="fig" rid="F2">Figs 2</xref><xref ref-type="fig" rid="F3">, 3</xref><xref ref-type="table" rid="T2">, Table 2</xref></tp:nomenclature><tp:treatment-sec sec-type="Diagnosis"><title>Diagnosis.</title><p><italic><tp:taxon-name><tp:taxon-name-part taxon-name-part-type="genus">Florarctus</tp:taxon-name-part></tp:taxon-name></italic> with smooth dorsal cuticle; six alae with continuous caestus; frontal ala with no caestus; antero-lateral alae caestus with small projection at levels of leg I and II and developed projection at posterior end; postero-lateral alae caestus with parallelogram-shaped projection at posterior end; caudal ala divided into four lobes; caudal alae caestus with pair of small projections; longitudinally elongate secondary clava with internally directed weak swelling.</p></tp:treatment-sec><tp:treatment-sec sec-type="Material examined"><title>Material examined.</title><p><italic>Holotype</italic>: KUZ Z705: adult female found in sediment sample 3 (Table <xref ref-type="table" rid="T1">1</xref>).</p><p><italic>Paratypes</italic>: KUZ Z706: adult female found in sediment sample 2 (Table <xref ref-type="table" rid="T1">1</xref>); KUZ Z707: adult male found with holotype; KUZ Z708: four-clawed specimen of undetermined status found from sediment sample 5 (Table <xref ref-type="table" rid="T1">1</xref>); KUZ Z709: four clawed juvenile found from sediment sample 2 (Table <xref ref-type="table" rid="T1">1</xref>).</p></tp:treatment-sec><tp:treatment-sec sec-type="Type locality"><title>Type locality.</title><p>Water depth of 6 m, off Camp Schwab, Oura Bay, Okinawajima, one of the Ryukyu Islands, Japan (<named-content xmlns:xlink="http://www.w3.org/1999/xlink" content-type="dwc:verbatimCoordinates" xlink:type="simple">26°31'51.78"N, 128°3'10.74"E</named-content>). Collected by the author on 25th January 2014.</p></tp:treatment-sec><tp:treatment-sec sec-type="Type depository"><title>Type depository.</title><p>The type series is deposited in the Zoological Collection of Kyoto University (KUZ).</p></tp:treatment-sec><tp:treatment-sec sec-type="Description of holotype"><title>Description of holotype.</title><p>Adult female, body length: 257 μm, excluding alae (Fig. <xref ref-type="fig" rid="F2">2A</xref>, <xref ref-type="fig" rid="F3">3A</xref>). Cephalic region clearly separated from trunk. Dorsal surface smooth with folds. Ventral surface smooth. Lateral margin of body surrounded by aliform expansions with continuous caestus, which consists of frontal ala, pair of antero-lateral alae, pair of postero-lateral alae and caudal ala. Frontal ala spreads across entire anterior margin of cephalic region. Scapi of internal cirri continuous with ala. Base of lateral cirri and primary clavae enveloped together in ala. Antero-lateral ala spreads from approximately level with median cirrus to level of leg III with four slight indentations. Antero-lateral alae caestus with small projections at level of leg I and leg II and developed projection at posterior end. Slightly overlapping antero-lateral ala, postero-lateral ala spreads from level of leg III to level of cirrus E with two indentations: anterior slight indentation and posterior relatively strong indentation. Postero-lateral alae caestus with developed projection parallelogram-shaped at posterior end. Caudal ala spread between pair of cirri E with pair of lateral indentations (26 μm deep) and medial indentation (40 μm deep). Caudal caestus with pair of small projections. Unpaired median cirrus (36 μm) with scapus (10 μm), tubular portion (22 μm) and flagellum (4 μm) inserted dorsally 27 μm from frontal margin. Pair of internal cirri (46 μm) each with scapus (13 μm) tubular portion (30 μm) and flagellum (3 μm) inserted at anterior margin. Internal structure of internal cirrus arise <!--PageBreak--><!--PageBreak-->25 μm from frontal margin. Pair of external cirrus (44 μm) with scapus (18 μm), tubular portion (20 μm) and flagellum (6 μm) inserted ventrally 30 μm from frontal margin. Internal structure of external cirrus arise 39 μm from frontal margin. Lateral cirrus (43 μm) with scapus (15 μm), tubular portion and flagellum and primary clava arise from same cirrophore. Boundary between tubular portion and flagellum of lateral cirrus indistinct in holotype. Lateral cirrus inserted dorso-posteriorly to primary clava. Primary clava (101 μm) thicker near base with basal van der Land’s body. Secondary clavae in shape of longitudinally elongated, flat sac with internally directed weak swelling on each side of ventrally protruded mouth cone (Figs <xref ref-type="fig" rid="F2">2B</xref>, <xref ref-type="fig" rid="F3">3B</xref>). Bucco-pharyngeal apparatus not visible except for pharyngeal bulb (32 μm × 24 μm). No bacterial vesicles visible. Leg I sense organ (29 μm) consists of tapering spine and distal flagellum. Leg II and leg III sense organ (28 μm and 24 μm respectively) each consists of unsegmented tapering spine. Leg IV sense organ (29 μm) consists of tapering spine with basal van der Land’s body, distal constricted portion and distal <!--PageBreak-->pore. Pair of cirri E (46 μm) each with proximal portion and flagellum arise from between postero-lateral and caudal alarum caesti. Rosette-like female gonopore opens 27 μm anterior to anus. Pair of seminal receptacles sited laterally at a level between gonopore and anus. Seminal receptacle consists of sinuous duct, which opens 29 μm laterally from gonopore and terminates in spherical vesicle 9 μm in diameter. Each <!--PageBreak-->leg terminates in four digits with proximal wrinkles and distal claws. External digits with hook-shaped peduncle. Internal digits longer than external digits. Internal claws with dorsal spur. External claws with calcar and avicularia. Internal claws smaller than external claws.</p><fig id="F2" position="float" orientation="portrait"><label>Figure 2.</label><caption><p>Drawing of <italic><tp:taxon-name><tp:taxon-name-part taxon-name-part-type="genus">Florarctus</tp:taxon-name-part> <tp:taxon-name-part taxon-name-part-type="species">wunai</tp:taxon-name-part></tp:taxon-name></italic> sp. n., holotype KUZ Z705. <bold>A</bold> dorsal view <bold>B</bold> ventral view of cephalic region. a anus; AL anterolateral ala; C caudal ala; ca caestus; cE cirrus E; ec external cirrus; F frontal ala; g gonopore; ic internal cirrus; lc lateral cirrus; mc median cirrus; mo mouth; pb pharyngeal bulb; pc primary clava; PL postero-lateral ala; sc secondary clava; sr seminal receptacle; s1–4 leg I–IV sense organs.</p></caption><graphic xmlns:xlink="http://www.w3.org/1999/xlink" xlink:href="zookeys-483-149-g002.jpg" position="float" orientation="portrait" xlink:type="simple" id="oo_38720.jpg"/></fig><fig id="F3" position="float" orientation="portrait"><label>Figure 3.</label><caption><p>Phase contrast micrograph of <italic><tp:taxon-name><tp:taxon-name-part taxon-name-part-type="genus">Florarctus</tp:taxon-name-part> <tp:taxon-name-part taxon-name-part-type="species">wunai</tp:taxon-name-part></tp:taxon-name></italic> sp. n. <bold>A</bold> dorsal view, holotype KUZ Z705, scale bar = 100 μm <bold>B</bold> secondary clavae (white arrowhead), holotype KUZ Z705, scale bar = 20 μm <bold>C</bold> bacterial vesicles (white, hollow arrowhead), paratype KUZ Z709, scale bar = 20 μm <bold>D</bold> caudal alae caestus with pair of small projections (black arrowhead), paratype KUZ Z708, scale bar = 20 μm.</p></caption><graphic xmlns:xlink="http://www.w3.org/1999/xlink" xlink:href="zookeys-483-149-g003.jpg" position="float" orientation="portrait" xlink:type="simple" id="oo_38721.jpg"/></fig></tp:treatment-sec><tp:treatment-sec sec-type="Etymology"><title>Etymology.</title><p>The specific epithet, <italic>wunai</italic>, is a Ryukyuan word for “sister” (<xref ref-type="bibr" rid="B15">Nakamoto 1981</xref>) referring to the new species as a sister of <italic><tp:taxon-name><tp:taxon-name-part taxon-name-part-type="genus">Florarctus</tp:taxon-name-part> <tp:taxon-name-part taxon-name-part-type="species">antillensis</tp:taxon-name-part></tp:taxon-name></italic> Van der Land, 1968, a species with similar morphology.</p></tp:treatment-sec><tp:treatment-sec sec-type="Remarks on paratypes"><title>Remarks on paratypes.</title><p>The adult male, KUZ Z707, was smaller than adult females, KUZ Z705 and Z706, but had longer primary clavae relative to its body length (Table <xref ref-type="table" rid="T2">2</xref>). The male gonopore of KUZ Z707 opens 10 μm anterior to the anus. The precise shape of male gonopore was not visible but spermatozoa were present inside the body. Excluding the lack of the genital structure, the paratypic four-clawed juvenile, KUZ Z709, was identical to the adults. A pair of bacterial vesicles is present in the paratypic four-clawed juvenile (Fig. <xref ref-type="fig" rid="F3">3C</xref>). For antero-lateral and postero-lateral alae, the number of slight indentations varied among specimens. There are two projections at the level of leg II in the paratypic specimen, KUZ Z708. The pair of small projections of the caudal alae caestus was better observed in the paratypes (Fig. <xref ref-type="fig" rid="F3">3D</xref>).</p><table-wrap id="T2" position="float" orientation="portrait"><label>Table 2.</label><caption><p>Morphometrics of the three new species (measurements in μm). Dashes indicate unmeasured trait.</p></caption><table rules="all"><tbody><tr><th rowspan="1" colspan="1">Species</th><th rowspan="1" colspan="5"><italic><tp:taxon-name><tp:taxon-name-part taxon-name-part-type="genus">Florarctus</tp:taxon-name-part> <tp:taxon-name-part taxon-name-part-type="species">wunai</tp:taxon-name-part></tp:taxon-name></italic> sp. n.</th><th rowspan="1" colspan="2"><italic><tp:taxon-name><tp:taxon-name-part taxon-name-part-type="genus">Halechiniscus</tp:taxon-name-part> <tp:taxon-name-part taxon-name-part-type="species">churakaagii</tp:taxon-name-part></tp:taxon-name></italic> sp. n.</th><th rowspan="1" colspan="1"><italic><tp:taxon-name><tp:taxon-name-part taxon-name-part-type="genus">Halechiniscus</tp:taxon-name-part> <tp:taxon-name-part taxon-name-part-type="species">yanakaagii</tp:taxon-name-part></tp:taxon-name></italic> sp. n.</th></tr><tr><td rowspan="1" colspan="1"/><td rowspan="1" colspan="1">Holotype</td><td rowspan="1" colspan="1">Paratype</td><td rowspan="1" colspan="1">Paratype</td><td rowspan="1" colspan="1">Paratype</td><td rowspan="1" colspan="1">Paratype</td><td rowspan="1" colspan="1">Holotype</td><td rowspan="1" colspan="1">Paratype</td><td rowspan="1" colspan="1">Holotype</td></tr><tr><td rowspan="1" colspan="1">KUZ No.</td><td rowspan="1" colspan="1">Z705</td><td rowspan="1" colspan="1">Z706</td><td rowspan="1" colspan="1">Z707</td><td rowspan="1" colspan="1">Z708</td><td rowspan="1" colspan="1">Z709</td><td rowspan="1" colspan="1">Z710</td><td rowspan="1" colspan="1">Z711</td><td rowspan="1" colspan="1">Z712</td></tr><tr><td rowspan="1" colspan="1">Status</td><td rowspan="1" colspan="1">Female</td><td rowspan="1" colspan="1">Female</td><td rowspan="1" colspan="1">Male</td><td rowspan="1" colspan="1">?</td><td rowspan="1" colspan="1">Four-clawed juvenile</td><td rowspan="1" colspan="1">Female</td><td rowspan="1" colspan="1">Female</td><td rowspan="1" colspan="1">Female</td></tr><tr><td rowspan="1" colspan="1">Body length</td><td rowspan="1" colspan="1">257</td><td rowspan="1" colspan="1">241</td><td rowspan="1" colspan="1">125</td><td rowspan="1" colspan="1">132</td><td rowspan="1" colspan="1">122</td><td rowspan="1" colspan="1">170</td><td rowspan="1" colspan="1">183</td><td rowspan="1" colspan="1">170</td></tr><tr><td rowspan="1" colspan="1">Median cirrus</td><td rowspan="1" colspan="1">36</td><td rowspan="1" colspan="1">34</td><td rowspan="1" colspan="1">22</td><td rowspan="1" colspan="1">19</td><td rowspan="1" colspan="1">19</td><td rowspan="1" colspan="1">66</td><td rowspan="1" colspan="1">-</td><td rowspan="1" colspan="1">35</td></tr><tr><td rowspan="1" colspan="1">Internal cirrus</td><td rowspan="1" colspan="1">46</td><td rowspan="1" colspan="1">49</td><td rowspan="1" colspan="1">32</td><td rowspan="1" colspan="1">29</td><td rowspan="1" colspan="1">24</td><td rowspan="1" colspan="1">37</td><td rowspan="1" colspan="1">40</td><td rowspan="1" colspan="1">26</td></tr><tr><td rowspan="1" colspan="1">External cirrus</td><td rowspan="1" colspan="1">44</td><td rowspan="1" colspan="1">42</td><td rowspan="1" colspan="1">32</td><td rowspan="1" colspan="1">28</td><td rowspan="1" colspan="1">19</td><td rowspan="1" colspan="1">23</td><td rowspan="1" colspan="1">24</td><td rowspan="1" colspan="1">18</td></tr><tr><td rowspan="1" colspan="1">Lateral cirrus</td><td rowspan="1" colspan="1">43</td><td rowspan="1" colspan="1">46</td><td rowspan="1" colspan="1">32</td><td rowspan="1" colspan="1">-</td><td rowspan="1" colspan="1">32</td><td rowspan="1" colspan="1">68</td><td rowspan="1" colspan="1">52</td><td rowspan="1" colspan="1">41</td></tr><tr><td rowspan="1" colspan="1">Primary clava</td><td rowspan="1" colspan="1">101</td><td rowspan="1" colspan="1">101</td><td rowspan="1" colspan="1">78</td><td rowspan="1" colspan="1">-</td><td rowspan="1" colspan="1">-</td><td rowspan="1" colspan="1">34</td><td rowspan="1" colspan="1">38</td><td rowspan="1" colspan="1">21</td></tr><tr><td rowspan="1" colspan="1">Cirrus E</td><td rowspan="1" colspan="1">46</td><td rowspan="1" colspan="1">54</td><td rowspan="1" colspan="1">37</td><td rowspan="1" colspan="1">36</td><td rowspan="1" colspan="1">39</td><td rowspan="1" colspan="1">86</td><td rowspan="1" colspan="1">-</td><td rowspan="1" colspan="1">41</td></tr><tr><td rowspan="1" colspan="1">Leg I sense organ</td><td rowspan="1" colspan="1">29</td><td rowspan="1" colspan="1">31</td><td rowspan="1" colspan="1">19</td><td rowspan="1" colspan="1">18</td><td rowspan="1" colspan="1">14</td><td rowspan="1" colspan="1">11</td><td rowspan="1" colspan="1">12</td><td rowspan="1" colspan="1">14</td></tr><tr><td rowspan="1" colspan="1">Leg II sense organ</td><td rowspan="1" colspan="1">28</td><td rowspan="1" colspan="1">29</td><td rowspan="1" colspan="1">14</td><td rowspan="1" colspan="1">16</td><td rowspan="1" colspan="1">12</td><td rowspan="1" colspan="1">36</td><td rowspan="1" colspan="1">36</td><td rowspan="1" colspan="1">21</td></tr><tr><td rowspan="1" colspan="1">Leg III sense organ</td><td rowspan="1" colspan="1">24</td><td rowspan="1" colspan="1">28</td><td rowspan="1" colspan="1">15</td><td rowspan="1" colspan="1">-</td><td rowspan="1" colspan="1">17</td><td rowspan="1" colspan="1">32</td><td rowspan="1" colspan="1">33</td><td rowspan="1" colspan="1">21</td></tr><tr><td rowspan="1" colspan="1">Leg IV sense organ</td><td rowspan="1" colspan="1">29</td><td rowspan="1" colspan="1">25</td><td rowspan="1" colspan="1">17</td><td rowspan="1" colspan="1">17</td><td rowspan="1" colspan="1">15</td><td rowspan="1" colspan="1">16</td><td rowspan="1" colspan="1">17</td><td rowspan="1" colspan="1">15</td></tr><tr><td rowspan="1" colspan="1">Scapular process</td><td rowspan="1" colspan="1">absent</td><td rowspan="1" colspan="1">absent</td><td rowspan="1" colspan="1">absent</td><td rowspan="1" colspan="1">absent</td><td rowspan="1" colspan="1">absent</td><td rowspan="1" colspan="1">42</td><td rowspan="1" colspan="1">44</td><td rowspan="1" colspan="1">absent</td></tr><tr><td rowspan="1" colspan="1">Double process (anterior)</td><td rowspan="1" colspan="1">absent</td><td rowspan="1" colspan="1">absent</td><td rowspan="1" colspan="1">absent</td><td rowspan="1" colspan="1">absent</td><td rowspan="1" colspan="1">absent</td><td rowspan="1" colspan="1">absent</td><td rowspan="1" colspan="1">absent</td><td rowspan="1" colspan="1">23</td></tr><tr><td rowspan="1" colspan="1">Double process (posterior)</td><td rowspan="1" colspan="1">absent</td><td rowspan="1" colspan="1">absent</td><td rowspan="1" colspan="1">absent</td><td rowspan="1" colspan="1">absent</td><td rowspan="1" colspan="1">absent</td><td rowspan="1" colspan="1">absent</td><td rowspan="1" colspan="1">absent</td><td rowspan="1" colspan="1">26</td></tr></tbody></table></table-wrap></tp:treatment-sec><tp:treatment-sec sec-type="Differential diagnosis"><title>Differential diagnosis.</title><p>The presence of the continuous caestus and the absence of dorsal mammilla-like ornamentation, are shared by <italic><tp:taxon-name><tp:taxon-name-part taxon-name-part-type="genus">Florarctus</tp:taxon-name-part> <tp:taxon-name-part taxon-name-part-type="species">antillensis</tp:taxon-name-part></tp:taxon-name></italic>, <italic><tp:taxon-name><tp:taxon-name-part taxon-name-part-type="genus">Florarctus</tp:taxon-name-part> <tp:taxon-name-part taxon-name-part-type="form">glareolus</tp:taxon-name-part></tp:taxon-name></italic> Noda, 1987, <italic><tp:taxon-name><tp:taxon-name-part taxon-name-part-type="genus">Florarctus</tp:taxon-name-part> <tp:taxon-name-part taxon-name-part-type="form">pulcher</tp:taxon-name-part></tp:taxon-name></italic> De Zio Grimaldi, Lamarca, D’addabbo Gallo &amp; Pietanza, 1999 and <italic><tp:taxon-name><tp:taxon-name-part taxon-name-part-type="genus">Florarctus</tp:taxon-name-part> <tp:taxon-name-part taxon-name-part-type="form">wunai</tp:taxon-name-part></tp:taxon-name></italic> sp. n. The new species is distinguished from these three species by the two small projections of the caudal alae caestus, which are long projections in <italic><tp:taxon-name><tp:taxon-name-part taxon-name-part-type="genus">Florarctus</tp:taxon-name-part> <tp:taxon-name-part taxon-name-part-type="form">glareolus</tp:taxon-name-part></tp:taxon-name></italic>, long projections with swollen tips in <italic><tp:taxon-name><tp:taxon-name-part taxon-name-part-type="genus">Florarctus</tp:taxon-name-part> <tp:taxon-name-part taxon-name-part-type="form">pulcher</tp:taxon-name-part></tp:taxon-name></italic> and absent in <italic><tp:taxon-name><tp:taxon-name-part taxon-name-part-type="genus">Florarctus</tp:taxon-name-part> <tp:taxon-name-part taxon-name-part-type="form">antillensis</tp:taxon-name-part></tp:taxon-name></italic> (using <xref ref-type="bibr" rid="B25">Renaud-Mornant [1970]</xref> for information on the caestus morphology of <italic><tp:taxon-name><tp:taxon-name-part taxon-name-part-type="genus">Florarctus</tp:taxon-name-part> <tp:taxon-name-part taxon-name-part-type="form">antillensis</tp:taxon-name-part></tp:taxon-name></italic>).</p></tp:treatment-sec><tp:treatment-sec><!--Section generated to contain objects referenced in tp:taxon-treatment.--><table-wrap id="T1" position="float" orientation="portrait"><label>Table 1.</label><caption><p>Sediment samples collected from Oura Bay, Okinawajima, Ryukyu Islands.</p></caption><table rules="all"><tbody><tr><th rowspan="1" colspan="1">Sediment sample number</th><th rowspan="1" colspan="1">Dive site</th><th rowspan="1" colspan="1">Geographical coordinates of dive site</th><th rowspan="1" colspan="1">Water depth</th><th rowspan="1" colspan="1">Sediment type</th><th rowspan="1" colspan="1">Date</th><th rowspan="1" colspan="1">Species collected (Number of specimens)</th></tr><tr><td rowspan="1" colspan="1">1</td><td rowspan="1" colspan="1">Off Sedake</td><td rowspan="1" colspan="1"><named-content xmlns:xlink="http://www.w3.org/1999/xlink" content-type="dwc:verbatimCoordinates" xlink:type="simple">26°32'39.06"N, 128°2'52.8"E</named-content></td><td rowspan="1" colspan="1">6 m</td><td rowspan="1" colspan="1">Coarse sand</td><td rowspan="1" colspan="1">24th Jan. 2014</td><td rowspan="1" colspan="1"><italic><tp:taxon-name><tp:taxon-name-part taxon-name-part-type="genus">Halechiniscus</tp:taxon-name-part> <tp:taxon-name-part taxon-name-part-type="species">churakaagii</tp:taxon-name-part></tp:taxon-name></italic> sp. n. (1)</td></tr><tr><td rowspan="1" colspan="1">2</td><td rowspan="1" colspan="1">Off Camp Schwab</td><td rowspan="1" colspan="1"><named-content xmlns:xlink="http://www.w3.org/1999/xlink" content-type="dwc:verbatimCoordinates" xlink:type="simple">26°31'51.78"N, 128°3'10.74"E</named-content></td><td rowspan="1" colspan="1">9 m</td><td rowspan="1" colspan="1">Coarse sand</td><td rowspan="1" colspan="1">25th Jan. 2014</td><td rowspan="1" colspan="1"><italic><tp:taxon-name><tp:taxon-name-part taxon-name-part-type="genus">Florarctus</tp:taxon-name-part> <tp:taxon-name-part taxon-name-part-type="species">wunai</tp:taxon-name-part></tp:taxon-name></italic> sp. n. (2)</td></tr><tr><td rowspan="1" colspan="1">3</td><td rowspan="1" colspan="1">Off Camp Schwab</td><td rowspan="1" colspan="1"><named-content xmlns:xlink="http://www.w3.org/1999/xlink" content-type="dwc:verbatimCoordinates" xlink:type="simple">26°31'51.78"N, 128°3'10.74"E</named-content></td><td rowspan="1" colspan="1">6 m</td><td rowspan="1" colspan="1">Coarse sand</td><td rowspan="1" colspan="1">25th Jan. 2014</td><td rowspan="1" colspan="1"><italic><tp:taxon-name><tp:taxon-name-part taxon-name-part-type="genus">Florarctus</tp:taxon-name-part> <tp:taxon-name-part taxon-name-part-type="form">wunai</tp:taxon-name-part></tp:taxon-name></italic> sp. n. (2)</td></tr><tr><td rowspan="1" colspan="1">4</td><td rowspan="1" colspan="1">Off Futami</td><td rowspan="1" colspan="1"><named-content xmlns:xlink="http://www.w3.org/1999/xlink" content-type="dwc:verbatimCoordinates" xlink:type="simple">26°32'42.47"N, 128°2'26.34"E</named-content></td><td rowspan="1" colspan="1">6 m</td><td rowspan="1" colspan="1">Muddy sand</td><td rowspan="1" colspan="1">27th Jan. 2014</td><td rowspan="1" colspan="1"><italic><tp:taxon-name><tp:taxon-name-part taxon-name-part-type="genus">Dipodarctus</tp:taxon-name-part></tp:taxon-name></italic> sp. (2)<break/> <italic><tp:taxon-name><tp:taxon-name-part taxon-name-part-type="genus">Halechiniscus</tp:taxon-name-part> <tp:taxon-name-part taxon-name-part-type="species">churakaagii</tp:taxon-name-part></tp:taxon-name></italic> sp. n. (1)<break/> <italic><tp:taxon-name><tp:taxon-name-part taxon-name-part-type="genus">Styraconyx</tp:taxon-name-part></tp:taxon-name></italic> sp. (2)</td></tr><tr><td rowspan="1" colspan="1">5</td><td rowspan="1" colspan="1">Off Thima</td><td rowspan="1" colspan="1"><named-content xmlns:xlink="http://www.w3.org/1999/xlink" content-type="dwc:verbatimCoordinates" xlink:type="simple">26°32'0.81"N, 128°3'49.61"E</named-content></td><td rowspan="1" colspan="1">6 m</td><td rowspan="1" colspan="1">Coarse sand</td><td rowspan="1" colspan="1">28th Jan. 2014</td><td rowspan="1" colspan="1"><italic><tp:taxon-name><tp:taxon-name-part taxon-name-part-type="genus">Florarctus</tp:taxon-name-part> <tp:taxon-name-part taxon-name-part-type="form">wunai</tp:taxon-name-part></tp:taxon-name></italic> sp. n. (1)<break/> <italic><tp:taxon-name><tp:taxon-name-part taxon-name-part-type="genus">Halechiniscus</tp:taxon-name-part> <tp:taxon-name-part taxon-name-part-type="species">yanakaagii</tp:taxon-name-part></tp:taxon-name></italic> sp. n. (1)</td></tr></tbody></table></table-wrap></tp:treatment-sec><ref-list><ref id="B15"><mixed-citation xmlns:xlink="http://www.w3.org/1999/xlink" xlink:type="simple"><person-group><name name-style="western"><surname>Nakamoto</surname><given-names>M</given-names></name></person-group> (<year>1981</year>) <source>Zusetsu Ryukyugo jiten.</source><publisher-name>Kinkeisha</publisher-name>, <publisher-loc>Tokyo</publisher-loc>, <size units="page">463 pp</size>.</mixed-citation></ref><ref id="B25"><mixed-citation xmlns:xlink="http://www.w3.org/1999/xlink" xlink:type="simple"><person-group><name name-style="western"><surname>Renaud-Mornant</surname><given-names>J</given-names></name></person-group> (<year>1970</year>) <article-title>Tardigrades marines des Bermudes.</article-title><source>Bulletin du Muséum National d’Histoire Naturelle</source>, <publisher-name>Paris</publisher-name>, <series>2e série</series><volume>42</volume>(<issue>6</issue>): <fpage>1268</fpage>–<lpage>1276</lpage>.</mixed-citation></ref></ref-list></tp:taxon-treatment>
