# Supplementary material for: Halechiniscidae (Heterotardigrada, Arthrotardigrada) of Oura Bay, Okinawajima, Ryukyu Islands, with descriptions of three new species
Source: Zookeys. 2015 Feb 24;(483):149–66. doi: 10.3897/zookeys.483.8936 (PMC4351450; doi:10.3897/zookeys.483.8936)
Supplement: XML Treatment for Halechiniscus churakaagii [file zookeys.483.8936-treatment3.xml]

<!DOCTYPE tp:taxon-treatment
  PUBLIC "-//TaxonX//DTD Taxonomic Treatment Publishing DTD v0 20100105//EN" "tax-treatment-NSO.dtd">
<tp:taxon-treatment xmlns:tp="http://www.plazi.org/taxpub"><tp:treatment-meta><kwd-group><label>Taxon classification</label><kwd><named-content content-type="kingdom">Animalia</named-content></kwd><kwd><named-content content-type="order">Arthrotardigrada</named-content></kwd><kwd><named-content content-type="family">Halechiniscidae</named-content></kwd></kwd-group><mixed-citation publication-type="journal"><person-group><name><surname>Fujimoto</surname><given-names>Shinta</given-names></name></person-group><article-title><tp:taxon-name><tp:taxon-name-part taxon-name-part-type="family">Halechiniscidae</tp:taxon-name-part></tp:taxon-name> (<tp:taxon-name><tp:taxon-name-part taxon-name-part-type="class">Heterotardigrada</tp:taxon-name-part></tp:taxon-name>, <tp:taxon-name><tp:taxon-name-part taxon-name-part-type="order">Arthrotardigrada</tp:taxon-name-part></tp:taxon-name>) of Oura Bay, Okinawajima, Ryukyu Islands, with descriptions of three new species</article-title><source>Zookeys</source><day>24</day><month>2</month><year>2015</year><volume>2015</volume><issue>483</issue><fpage>149</fpage><lpage>166</lpage><pub-id pub-id-type="doi">10.3897/zookeys.483.8936</pub-id></mixed-citation></tp:treatment-meta><tp:nomenclature><tp:taxon-name>
                                <tp:taxon-name-part taxon-name-part-type="genus">Halechiniscus</tp:taxon-name-part>
                                <tp:taxon-name-part taxon-name-part-type="species">churakaagii</tp:taxon-name-part>
                                <object-id xmlns:xlink="http://www.w3.org/1999/xlink" content-type="zoobank" xlink:type="simple">http://zoobank.org/1BDD532C-501A-4D6B-9B2D-B4520618DB88</object-id>
                            </tp:taxon-name><tp:taxon-status xmlns:xlink="http://www.w3.org/1999/xlink" xlink:type="simple">sp. n.</tp:taxon-status><xref ref-type="fig" rid="F4">Figs 4</xref><xref ref-type="fig" rid="F5">, 5</xref><xref ref-type="table" rid="T2">, Table 2</xref><!--PageBreak--></tp:nomenclature><tp:treatment-sec sec-type="Diagnosis"><title>Diagnosis.</title><p><italic><tp:taxon-name><tp:taxon-name-part taxon-name-part-type="genus">Halechiniscus</tp:taxon-name-part></tp:taxon-name></italic> with cephalic region consisting of antero-medial lobe and dorsal lobe; median cirrus inserted on long robust cirrophore; dorsal internal cirrus inserted on robust cirrophore; ventral external cirrus inserted on short cirrophore; lateral cirrus and primary clava inserted on large lateral cirrophore; large scapular process with flat oval tip; cirrus E with proximal portion with distal dark portion and distal flagellum; bipartite leg I sense organ; large, unsegmented legs II and III sense organs; papillate leg IV sense organ; all claws with calcar.</p></tp:treatment-sec><tp:treatment-sec sec-type="Material examined"><title>Material examined.</title><p><italic>Holotype</italic>: KUZ Z710: adult female found in sediment sample 1 (Table <xref ref-type="table" rid="T1">1</xref>).</p><p><italic>Paratype</italic>: KUZ Z711: adult female found in sediment sample 4 (Table <xref ref-type="table" rid="T1">1</xref>).</p></tp:treatment-sec><tp:treatment-sec sec-type="Type locality"><title>Type locality.</title><p>Water depth of 6 m, off Sedake, Oura Bay, Okinawajima, one of the Ryukyu Islands, Japan (<named-content xmlns:xlink="http://www.w3.org/1999/xlink" content-type="dwc:verbatimCoordinates" xlink:type="simple">26°32'39.06"N, 128°2'52.8"E</named-content>). Collected by the author on 24th January 2014.</p></tp:treatment-sec><tp:treatment-sec sec-type="Type depository"><title>Type depository.</title><p>The type series is deposited in the Zoological Collection of Kyoto University (KUZ).</p></tp:treatment-sec><tp:treatment-sec sec-type="Description of holotype"><title>Description of holotype.</title><p>Adult female, body length: 170 μm (Figs <xref ref-type="fig" rid="F4">4</xref>, <xref ref-type="fig" rid="F5">5A, B</xref>). Dorsal and ventral surface smooth. Cephalic region divided into two lobes: antero-ventrally protruded round medial lobe and dorsal lobe. Unpaired median cirrus with scapus (42 μm) constricted at distal end, tubular portion (20 μm) and flagellum (4 μm) inserted on robust cirrophore (28 μm); positioned dorsally 28 μm from frontal margin on dorsal lobe. Pair of internal cirri each with scapus (16 μm), tubular portion (16 μm) and flagellum (5 μm) inserted on cirrophore; positioned dorsally on basal margin of medial lobe. Base of internal cirri arise postero-internal to base of scapi beneath cuticle. Pair of external cirri each with scapus (9 μm), tubular portion (9 μm) and flagellum (4 μm) inserted on cirrophore; positioned ventrally on medial lobe. Base of external cirri arise posterior to scapi beneath cuticle. Lateral cirrus with scapus (35 μm), tubular portion (23 μm) and flagellum (10 μm) and elongate primary clava (34 μm) inserted on each large, lateral cirrophore; positioned slightly anterior to level of median cirrus on dorsal lobe. Primary clava with basal van der Land’s body inserted antero-ventrally to lateral cirrus. Secondary clava absent. Mouth cone protruded antero-ventrally. Bucco-pharyngeal apparatus not visible except for pharyngeal bulb (17 μm × 19 μm). Laterally protruded scapular process (42 μm) <!--PageBreak-->with flat oval tip (Figs <xref ref-type="fig" rid="F4">4</xref>, <xref ref-type="fig" rid="F5">5C</xref>). No other process present. Cirrus E (86 μm) segmented into proximal portion and distal flagellum. Under phase contrast microscopy distal end of proximal portion appears dark (Fig. <xref ref-type="fig" rid="F5">5D</xref>). This could be a distinct portion with accordion-like folds but scanning electron microscopy is required for confirmation. Rosette-like female gonopore opens ventrally 20 μm anterior to anus. Seminal receptacle ducts open postero-lateral to gonopore. Vesicles of seminal receptacles not visible. Leg I sense organ (11 μm) consists of scapus and flagellum. Leg II and III sense organs (36 μm, 32 μm) each consists of unsegmented, large spine. Papillate leg IV sense organ (16 μm) with basal van der Land’s body and terminal constriction inserted on slender cirrophore. Each leg terminates in digits with wrinkles and distal claws. All claws with small calcar.</p><fig id="F4" position="float" orientation="portrait"><label>Figure 4.</label><caption><p>Drawing of <italic><tp:taxon-name><tp:taxon-name-part taxon-name-part-type="genus">Halechiniscus</tp:taxon-name-part> <tp:taxon-name-part taxon-name-part-type="species">churakaagii</tp:taxon-name-part></tp:taxon-name></italic> sp. n., holotype KUZ Z710 (dorsal view). a anus; cE cirrus E; d seminal receptacle duct; ec external cirrus; g gonopore; ic internal cirrus; lc lateral cirrus; mc median cirrus; mo mouth; pb pharyngeal bulb; pc primary clava; sc scapular process; s1–4 leg I–IV sense organs.</p></caption><graphic xmlns:xlink="http://www.w3.org/1999/xlink" xlink:href="zookeys-483-149-g004.jpg" position="float" orientation="portrait" xlink:type="simple" id="oo_38722.jpg"/></fig><fig id="F5" position="float" orientation="portrait"><label>Figure 5.</label><caption><p>Phase contrast micrograph of <italic><tp:taxon-name><tp:taxon-name-part taxon-name-part-type="genus">Halechiniscus</tp:taxon-name-part> <tp:taxon-name-part taxon-name-part-type="species">churakaagii</tp:taxon-name-part></tp:taxon-name></italic> sp. n., holotype KUZ Z710. <bold>A</bold> dorsal view, scale bar = 50 μm <bold>B</bold> ventral view, scale bar = 50 μm <bold>C</bold> scapular process (white arrowhead), scale bar = 10 μm <bold>D</bold> cirrus E with dark region (white, hollow arrowhead), scale bar = 20 μm.</p></caption><graphic xmlns:xlink="http://www.w3.org/1999/xlink" xlink:href="zookeys-483-149-g005.jpg" position="float" orientation="portrait" xlink:type="simple" id="oo_38723.jpg"/></fig></tp:treatment-sec><tp:treatment-sec sec-type="Etymology"><title>Etymology.</title><p>The specific epithet, <italic>churakaagii</italic>, is a Ryukyuan word for “beautiful woman” (<xref ref-type="bibr" rid="B33">Tojo 1930</xref>) referring to the well-defined cephalic morphology of the new species.</p></tp:treatment-sec><tp:treatment-sec sec-type="Differential diagnosis"><title>Differential diagnosis.</title><p>The robust cirrophores of the median and lateral cirri are present in <italic><tp:taxon-name><tp:taxon-name-part taxon-name-part-type="genus">Halechiniscus</tp:taxon-name-part> <tp:taxon-name-part taxon-name-part-type="species">chafarinensis</tp:taxon-name-part></tp:taxon-name></italic> De Zio Grimaldi &amp; Villora Moreno, 1995, <italic><tp:taxon-name><tp:taxon-name-part taxon-name-part-type="genus">Halechiniscus</tp:taxon-name-part> <tp:taxon-name-part taxon-name-part-type="species">macrocephalus</tp:taxon-name-part></tp:taxon-name></italic> Grimaldi de Zio, D’Addabbo Gallo &amp; Morone De Lucia, 1988, <italic><tp:taxon-name><tp:taxon-name-part taxon-name-part-type="genus">Halechiniscus</tp:taxon-name-part> <tp:taxon-name-part taxon-name-part-type="species">paratuleari</tp:taxon-name-part></tp:taxon-name></italic> Grimaldi de Zio, D’Addabbo Gallo &amp; Morone De Lucia, 1988, <italic><tp:taxon-name><tp:taxon-name-part taxon-name-part-type="genus">Halechiniscus</tp:taxon-name-part> <tp:taxon-name-part taxon-name-part-type="species">tuleari</tp:taxon-name-part></tp:taxon-name></italic> Renaud-Mornant, 1979 and <italic><tp:taxon-name><tp:taxon-name-part taxon-name-part-type="genus">Halechiniscus</tp:taxon-name-part> <tp:taxon-name-part taxon-name-part-type="species">churakaagii</tp:taxon-name-part></tp:taxon-name></italic> sp. n. Among these species, <italic><tp:taxon-name><tp:taxon-name-part taxon-name-part-type="genus">Halechiniscus</tp:taxon-name-part> <tp:taxon-name-part taxon-name-part-type="species">paratuleari</tp:taxon-name-part></tp:taxon-name></italic> and the new species are the only species with large scapular processes. The new species is distinguished from <italic><tp:taxon-name><tp:taxon-name-part taxon-name-part-type="genus">Halechiniscus</tp:taxon-name-part> <tp:taxon-name-part taxon-name-part-type="species">paratuleari</tp:taxon-name-part></tp:taxon-name></italic> by the flat oval tip of the scapular process, which is acute in the latter and by the dark portion on cirrus E, which is absent in the latter.</p><p>I have interpreted the dorsally positioned cirrus as internal cirrus and the ventrally positioned cirrus as external cirrus in the new species, which is opposite to the interpretation of these features in the original descriptions of <italic><tp:taxon-name><tp:taxon-name-part taxon-name-part-type="genus">Halechiniscus</tp:taxon-name-part> <tp:taxon-name-part taxon-name-part-type="species">tuleari</tp:taxon-name-part></tp:taxon-name></italic> and <italic><tp:taxon-name><tp:taxon-name-part taxon-name-part-type="genus">Halechiniscus</tp:taxon-name-part> <tp:taxon-name-part taxon-name-part-type="species">paratuleari</tp:taxon-name-part></tp:taxon-name></italic>.</p></tp:treatment-sec><tp:treatment-sec><!--Section generated to contain objects referenced in tp:taxon-treatment.--><table-wrap id="T2" position="float" orientation="portrait"><label>Table 2.</label><caption><p>Morphometrics of the three new species (measurements in μm). Dashes indicate unmeasured trait.</p></caption><table rules="all"><tbody><tr><th rowspan="1" colspan="1">Species</th><th rowspan="1" colspan="5"><italic><tp:taxon-name><tp:taxon-name-part taxon-name-part-type="genus">Florarctus</tp:taxon-name-part> <tp:taxon-name-part taxon-name-part-type="species">wunai</tp:taxon-name-part></tp:taxon-name></italic> sp. n.</th><th rowspan="1" colspan="2"><italic><tp:taxon-name><tp:taxon-name-part taxon-name-part-type="genus">Halechiniscus</tp:taxon-name-part> <tp:taxon-name-part taxon-name-part-type="species">churakaagii</tp:taxon-name-part></tp:taxon-name></italic> sp. n.</th><th rowspan="1" colspan="1"><italic><tp:taxon-name><tp:taxon-name-part taxon-name-part-type="genus">Halechiniscus</tp:taxon-name-part> <tp:taxon-name-part taxon-name-part-type="species">yanakaagii</tp:taxon-name-part></tp:taxon-name></italic> sp. n.</th></tr><tr><td rowspan="1" colspan="1"/><td rowspan="1" colspan="1">Holotype</td><td rowspan="1" colspan="1">Paratype</td><td rowspan="1" colspan="1">Paratype</td><td rowspan="1" colspan="1">Paratype</td><td rowspan="1" colspan="1">Paratype</td><td rowspan="1" colspan="1">Holotype</td><td rowspan="1" colspan="1">Paratype</td><td rowspan="1" colspan="1">Holotype</td></tr><tr><td rowspan="1" colspan="1">KUZ No.</td><td rowspan="1" colspan="1">Z705</td><td rowspan="1" colspan="1">Z706</td><td rowspan="1" colspan="1">Z707</td><td rowspan="1" colspan="1">Z708</td><td rowspan="1" colspan="1">Z709</td><td rowspan="1" colspan="1">Z710</td><td rowspan="1" colspan="1">Z711</td><td rowspan="1" colspan="1">Z712</td></tr><tr><td rowspan="1" colspan="1">Status</td><td rowspan="1" colspan="1">Female</td><td rowspan="1" colspan="1">Female</td><td rowspan="1" colspan="1">Male</td><td rowspan="1" colspan="1">?</td><td rowspan="1" colspan="1">Four-clawed juvenile</td><td rowspan="1" colspan="1">Female</td><td rowspan="1" colspan="1">Female</td><td rowspan="1" colspan="1">Female</td></tr><tr><td rowspan="1" colspan="1">Body length</td><td rowspan="1" colspan="1">257</td><td rowspan="1" colspan="1">241</td><td rowspan="1" colspan="1">125</td><td rowspan="1" colspan="1">132</td><td rowspan="1" colspan="1">122</td><td rowspan="1" colspan="1">170</td><td rowspan="1" colspan="1">183</td><td rowspan="1" colspan="1">170</td></tr><tr><td rowspan="1" colspan="1">Median cirrus</td><td rowspan="1" colspan="1">36</td><td rowspan="1" colspan="1">34</td><td rowspan="1" colspan="1">22</td><td rowspan="1" colspan="1">19</td><td rowspan="1" colspan="1">19</td><td rowspan="1" colspan="1">66</td><td rowspan="1" colspan="1">-</td><td rowspan="1" colspan="1">35</td></tr><tr><td rowspan="1" colspan="1">Internal cirrus</td><td rowspan="1" colspan="1">46</td><td rowspan="1" colspan="1">49</td><td rowspan="1" colspan="1">32</td><td rowspan="1" colspan="1">29</td><td rowspan="1" colspan="1">24</td><td rowspan="1" colspan="1">37</td><td rowspan="1" colspan="1">40</td><td rowspan="1" colspan="1">26</td></tr><tr><td rowspan="1" colspan="1">External cirrus</td><td rowspan="1" colspan="1">44</td><td rowspan="1" colspan="1">42</td><td rowspan="1" colspan="1">32</td><td rowspan="1" colspan="1">28</td><td rowspan="1" colspan="1">19</td><td rowspan="1" colspan="1">23</td><td rowspan="1" colspan="1">24</td><td rowspan="1" colspan="1">18</td></tr><tr><td rowspan="1" colspan="1">Lateral cirrus</td><td rowspan="1" colspan="1">43</td><td rowspan="1" colspan="1">46</td><td rowspan="1" colspan="1">32</td><td rowspan="1" colspan="1">-</td><td rowspan="1" colspan="1">32</td><td rowspan="1" colspan="1">68</td><td rowspan="1" colspan="1">52</td><td rowspan="1" colspan="1">41</td></tr><tr><td rowspan="1" colspan="1">Primary clava</td><td rowspan="1" colspan="1">101</td><td rowspan="1" colspan="1">101</td><td rowspan="1" colspan="1">78</td><td rowspan="1" colspan="1">-</td><td rowspan="1" colspan="1">-</td><td rowspan="1" colspan="1">34</td><td rowspan="1" colspan="1">38</td><td rowspan="1" colspan="1">21</td></tr><tr><td rowspan="1" colspan="1">Cirrus E</td><td rowspan="1" colspan="1">46</td><td rowspan="1" colspan="1">54</td><td rowspan="1" colspan="1">37</td><td rowspan="1" colspan="1">36</td><td rowspan="1" colspan="1">39</td><td rowspan="1" colspan="1">86</td><td rowspan="1" colspan="1">-</td><td rowspan="1" colspan="1">41</td></tr><tr><td rowspan="1" colspan="1">Leg I sense organ</td><td rowspan="1" colspan="1">29</td><td rowspan="1" colspan="1">31</td><td rowspan="1" colspan="1">19</td><td rowspan="1" colspan="1">18</td><td rowspan="1" colspan="1">14</td><td rowspan="1" colspan="1">11</td><td rowspan="1" colspan="1">12</td><td rowspan="1" colspan="1">14</td></tr><tr><td rowspan="1" colspan="1">Leg II sense organ</td><td rowspan="1" colspan="1">28</td><td rowspan="1" colspan="1">29</td><td rowspan="1" colspan="1">14</td><td rowspan="1" colspan="1">16</td><td rowspan="1" colspan="1">12</td><td rowspan="1" colspan="1">36</td><td rowspan="1" colspan="1">36</td><td rowspan="1" colspan="1">21</td></tr><tr><td rowspan="1" colspan="1">Leg III sense organ</td><td rowspan="1" colspan="1">24</td><td rowspan="1" colspan="1">28</td><td rowspan="1" colspan="1">15</td><td rowspan="1" colspan="1">-</td><td rowspan="1" colspan="1">17</td><td rowspan="1" colspan="1">32</td><td rowspan="1" colspan="1">33</td><td rowspan="1" colspan="1">21</td></tr><tr><td rowspan="1" colspan="1">Leg IV sense organ</td><td rowspan="1" colspan="1">29</td><td rowspan="1" colspan="1">25</td><td rowspan="1" colspan="1">17</td><td rowspan="1" colspan="1">17</td><td rowspan="1" colspan="1">15</td><td rowspan="1" colspan="1">16</td><td rowspan="1" colspan="1">17</td><td rowspan="1" colspan="1">15</td></tr><tr><td rowspan="1" colspan="1">Scapular process</td><td rowspan="1" colspan="1">absent</td><td rowspan="1" colspan="1">absent</td><td rowspan="1" colspan="1">absent</td><td rowspan="1" colspan="1">absent</td><td rowspan="1" colspan="1">absent</td><td rowspan="1" colspan="1">42</td><td rowspan="1" colspan="1">44</td><td rowspan="1" colspan="1">absent</td></tr><tr><td rowspan="1" colspan="1">Double process (anterior)</td><td rowspan="1" colspan="1">absent</td><td rowspan="1" colspan="1">absent</td><td rowspan="1" colspan="1">absent</td><td rowspan="1" colspan="1">absent</td><td rowspan="1" colspan="1">absent</td><td rowspan="1" colspan="1">absent</td><td rowspan="1" colspan="1">absent</td><td rowspan="1" colspan="1">23</td></tr><tr><td rowspan="1" colspan="1">Double process (posterior)</td><td rowspan="1" colspan="1">absent</td><td rowspan="1" colspan="1">absent</td><td rowspan="1" colspan="1">absent</td><td rowspan="1" colspan="1">absent</td><td rowspan="1" colspan="1">absent</td><td rowspan="1" colspan="1">absent</td><td rowspan="1" colspan="1">absent</td><td rowspan="1" colspan="1">26</td></tr></tbody></table></table-wrap><table-wrap id="T1" position="float" orientation="portrait"><label>Table 1.</label><caption><p>Sediment samples collected from Oura Bay, Okinawajima, Ryukyu Islands.</p></caption><table rules="all"><tbody><tr><th rowspan="1" colspan="1">Sediment sample number</th><th rowspan="1" colspan="1">Dive site</th><th rowspan="1" colspan="1">Geographical coordinates of dive site</th><th rowspan="1" colspan="1">Water depth</th><th rowspan="1" colspan="1">Sediment type</th><th rowspan="1" colspan="1">Date</th><th rowspan="1" colspan="1">Species collected (Number of specimens)</th></tr><tr><td rowspan="1" colspan="1">1</td><td rowspan="1" colspan="1">Off Sedake</td><td rowspan="1" colspan="1"><named-content xmlns:xlink="http://www.w3.org/1999/xlink" content-type="dwc:verbatimCoordinates" xlink:type="simple">26°32'39.06"N, 128°2'52.8"E</named-content></td><td rowspan="1" colspan="1">6 m</td><td rowspan="1" colspan="1">Coarse sand</td><td rowspan="1" colspan="1">24th Jan. 2014</td><td rowspan="1" colspan="1"><italic><tp:taxon-name><tp:taxon-name-part taxon-name-part-type="genus">Halechiniscus</tp:taxon-name-part> <tp:taxon-name-part taxon-name-part-type="species">churakaagii</tp:taxon-name-part></tp:taxon-name></italic> sp. n. (1)</td></tr><tr><td rowspan="1" colspan="1">2</td><td rowspan="1" colspan="1">Off Camp Schwab</td><td rowspan="1" colspan="1"><named-content xmlns:xlink="http://www.w3.org/1999/xlink" content-type="dwc:verbatimCoordinates" xlink:type="simple">26°31'51.78"N, 128°3'10.74"E</named-content></td><td rowspan="1" colspan="1">9 m</td><td rowspan="1" colspan="1">Coarse sand</td><td rowspan="1" colspan="1">25th Jan. 2014</td><td rowspan="1" colspan="1"><italic><tp:taxon-name><tp:taxon-name-part taxon-name-part-type="genus">Florarctus</tp:taxon-name-part> <tp:taxon-name-part taxon-name-part-type="species">wunai</tp:taxon-name-part></tp:taxon-name></italic> sp. n. (2)</td></tr><tr><td rowspan="1" colspan="1">3</td><td rowspan="1" colspan="1">Off Camp Schwab</td><td rowspan="1" colspan="1"><named-content xmlns:xlink="http://www.w3.org/1999/xlink" content-type="dwc:verbatimCoordinates" xlink:type="simple">26°31'51.78"N, 128°3'10.74"E</named-content></td><td rowspan="1" colspan="1">6 m</td><td rowspan="1" colspan="1">Coarse sand</td><td rowspan="1" colspan="1">25th Jan. 2014</td><td rowspan="1" colspan="1"><italic><tp:taxon-name><tp:taxon-name-part taxon-name-part-type="genus">Florarctus</tp:taxon-name-part> <tp:taxon-name-part taxon-name-part-type="form">wunai</tp:taxon-name-part></tp:taxon-name></italic> sp. n. (2)</td></tr><tr><td rowspan="1" colspan="1">4</td><td rowspan="1" colspan="1">Off Futami</td><td rowspan="1" colspan="1"><named-content xmlns:xlink="http://www.w3.org/1999/xlink" content-type="dwc:verbatimCoordinates" xlink:type="simple">26°32'42.47"N, 128°2'26.34"E</named-content></td><td rowspan="1" colspan="1">6 m</td><td rowspan="1" colspan="1">Muddy sand</td><td rowspan="1" colspan="1">27th Jan. 2014</td><td rowspan="1" colspan="1"><italic><tp:taxon-name><tp:taxon-name-part taxon-name-part-type="genus">Dipodarctus</tp:taxon-name-part></tp:taxon-name></italic> sp. (2)<break/> <italic><tp:taxon-name><tp:taxon-name-part taxon-name-part-type="genus">Halechiniscus</tp:taxon-name-part> <tp:taxon-name-part taxon-name-part-type="species">churakaagii</tp:taxon-name-part></tp:taxon-name></italic> sp. n. (1)<break/> <italic><tp:taxon-name><tp:taxon-name-part taxon-name-part-type="genus">Styraconyx</tp:taxon-name-part></tp:taxon-name></italic> sp. (2)</td></tr><tr><td rowspan="1" colspan="1">5</td><td rowspan="1" colspan="1">Off Thima</td><td rowspan="1" colspan="1"><named-content xmlns:xlink="http://www.w3.org/1999/xlink" content-type="dwc:verbatimCoordinates" xlink:type="simple">26°32'0.81"N, 128°3'49.61"E</named-content></td><td rowspan="1" colspan="1">6 m</td><td rowspan="1" colspan="1">Coarse sand</td><td rowspan="1" colspan="1">28th Jan. 2014</td><td rowspan="1" colspan="1"><italic><tp:taxon-name><tp:taxon-name-part taxon-name-part-type="genus">Florarctus</tp:taxon-name-part> <tp:taxon-name-part taxon-name-part-type="form">wunai</tp:taxon-name-part></tp:taxon-name></italic> sp. n. (1)<break/> <italic><tp:taxon-name><tp:taxon-name-part taxon-name-part-type="genus">Halechiniscus</tp:taxon-name-part> <tp:taxon-name-part taxon-name-part-type="species">yanakaagii</tp:taxon-name-part></tp:taxon-name></italic> sp. n. (1)</td></tr></tbody></table></table-wrap></tp:treatment-sec><ref-list><ref id="B33"><mixed-citation xmlns:xlink="http://www.w3.org/1999/xlink" xlink:type="simple"><person-group><name name-style="western"><surname>Tojo</surname><given-names>M</given-names></name></person-group> (<year>1930</year>) <source>Nantou Hougen Shiryou.</source><publisher-name>Tokoshoin</publisher-name>, <publisher-loc>Tokyo</publisher-loc>, <size units="page">236 pp</size>.</mixed-citation></ref></ref-list></tp:taxon-treatment>
