# Supplementary material for: Halechiniscidae (Heterotardigrada, Arthrotardigrada) of Oura Bay, Okinawajima, Ryukyu Islands, with descriptions of three new species
Source: Zookeys. 2015 Feb 24;(483):149–66. doi: 10.3897/zookeys.483.8936 (PMC4351450; doi:10.3897/zookeys.483.8936)
Supplement: XML Treatment for Halechiniscus yanakaagii [file zookeys.483.8936-treatment4.xml]

<!DOCTYPE tp:taxon-treatment
  PUBLIC "-//TaxonX//DTD Taxonomic Treatment Publishing DTD v0 20100105//EN" "tax-treatment-NSO.dtd">
<tp:taxon-treatment xmlns:tp="http://www.plazi.org/taxpub"><tp:treatment-meta><kwd-group><label>Taxon classification</label><kwd><named-content content-type="kingdom">Animalia</named-content></kwd><kwd><named-content content-type="order">Arthrotardigrada</named-content></kwd><kwd><named-content content-type="family">Halechiniscidae</named-content></kwd></kwd-group><mixed-citation publication-type="journal"><person-group><name><surname>Fujimoto</surname><given-names>Shinta</given-names></name></person-group><article-title><tp:taxon-name><tp:taxon-name-part taxon-name-part-type="family">Halechiniscidae</tp:taxon-name-part></tp:taxon-name> (<tp:taxon-name><tp:taxon-name-part taxon-name-part-type="class">Heterotardigrada</tp:taxon-name-part></tp:taxon-name>, <tp:taxon-name><tp:taxon-name-part taxon-name-part-type="order">Arthrotardigrada</tp:taxon-name-part></tp:taxon-name>) of Oura Bay, Okinawajima, Ryukyu Islands, with descriptions of three new species</article-title><source>Zookeys</source><day>24</day><month>2</month><year>2015</year><volume>2015</volume><issue>483</issue><fpage>149</fpage><lpage>166</lpage><pub-id pub-id-type="doi">10.3897/zookeys.483.8936</pub-id></mixed-citation></tp:treatment-meta><tp:nomenclature><tp:taxon-name>
                                <tp:taxon-name-part taxon-name-part-type="genus">Halechiniscus</tp:taxon-name-part>
                                <tp:taxon-name-part taxon-name-part-type="species">yanakaagii</tp:taxon-name-part>
                                <object-id xmlns:xlink="http://www.w3.org/1999/xlink" content-type="zoobank" xlink:type="simple">http://zoobank.org/AEFB03E6-3BB7-401F-A85A-E3F3A666DB90</object-id>
                            </tp:taxon-name><tp:taxon-status xmlns:xlink="http://www.w3.org/1999/xlink" xlink:type="simple">sp. n.</tp:taxon-status><xref ref-type="fig" rid="F6">Figs 6</xref><xref ref-type="fig" rid="F7">, 7</xref><xref ref-type="table" rid="T2">, Table 2</xref></tp:nomenclature><tp:treatment-sec sec-type="Diagnosis"><title>Diagnosis.</title><p><italic><tp:taxon-name><tp:taxon-name-part taxon-name-part-type="genus">Halechiniscus</tp:taxon-name-part></tp:taxon-name></italic> with no distinct cephalic lobes; only lateral cirrus and primary clava inserted on cirrophore; laterally protruded arched, double processes with acute tips at level of leg I; unsegmented cirrus E; bipartite leg I sense organ; unsegmented legs II and III sense organs; papillate leg IV sense organ; claws of internal digits with dorsal spur.</p></tp:treatment-sec><tp:treatment-sec sec-type="Material examined"><title>Material examined.</title><p><italic>Holotype</italic>: KUZ Z712: adult female found in sediment sample 5 (Table <xref ref-type="table" rid="T1">1</xref>).</p></tp:treatment-sec><tp:treatment-sec sec-type="Type locality"><title>Type locality.</title><p>Water depth of 6 m, Off Thima, Oura Bay, Okinawajima, one of the Ryukyu Islands, Japan (<named-content xmlns:xlink="http://www.w3.org/1999/xlink" content-type="dwc:verbatimCoordinates" xlink:type="simple">26°32'0.81"N, 128°3'49.61"E</named-content>). Collected by the author on 28th January 2014.</p></tp:treatment-sec><tp:treatment-sec sec-type="Type depository"><title>Type depository.</title><p>The holotype is deposited in the Zoological Collection of Kyoto University (KUZ).</p><!--PageBreak--></tp:treatment-sec><tp:treatment-sec sec-type="Description of holotype"><title>Description of holotype.</title><p>Adult female, body length: 170 μm (Figs <xref ref-type="fig" rid="F6">6</xref>, <xref ref-type="fig" rid="F7">7A</xref>). Dorsal and ventral surface smooth. Cephalic region not divided into distinct lobes. Tubular portions of cephalic cirri indistinct from flagellum for median, internal and external <!--PageBreak-->cirri. Unpaired median cirrus with scapus (11 μm) and flagellum (24 μm); inserted dorsally 16 μm from frontal margin. Pair of internal cirri each with scapus (6 μm) and flagellum (20 μm); inserted dorsally close to frontal margin. Pair of external cirri each with scapus (7 μm) and flagellum (11 μm); inserted ventrally close to frontal margin. Lateral cirrus with scapus (11 μm), tubular portion (22 μm) and flagellum (8 μm) and elongate primary clava (21 μm); inserted on each lateral cirrophore positioned at same level as median cirrus. Primary clava with basal van der Land’s body inserted antero-ventrally to lateral cirrus. Secondary clava absent. Mouth cone protruded antero-ventrally. Bucco-pharyngeal apparatus not visible except for pharyngeal bulb (14 μm × 20 μm). Laterally protruding arched, double processes (23 μm, 26 μm) with acute tip situated dorsally at level of leg I (Figs <xref ref-type="fig" rid="F6">6</xref>, <xref ref-type="fig" rid="F7">7B</xref>). Unsegmented cirrus E (41 μm) inserted on short cirrophore. Rosette-like female gonopore present. Seminal receptacles not visible. Leg I sense organ (14 μm) consists of tapering spine and distal flagellum. Leg II and III sense organs (both 21 μm) each consists of unsegmented spine. Papillate Leg IV sense organ (15 μm) with basal van der Land’s body inserted on small cirrophore. Each leg terminates in digits with wrinkles and distal claws. Claws of internal digits with dorsal spur.</p><fig id="F6" position="float" orientation="portrait"><label>Figure 6.</label><caption><p>Drawing of <italic><tp:taxon-name><tp:taxon-name-part taxon-name-part-type="genus">Halechiniscus</tp:taxon-name-part> <tp:taxon-name-part taxon-name-part-type="species">yanakaagii</tp:taxon-name-part></tp:taxon-name></italic> sp. n., holotype KUZ Z712 (dorso-lateral view). cE cirrus E; dp1–2 anterior and posterior double processes; ec external cirrus; g gonopore; ic internal cirrus; lc lateral cirrus; mc median cirrus; mo mouth; pb pharyngeal bulb; pc primary clava; s1–4 leg I–IV sense organs.</p></caption><graphic xmlns:xlink="http://www.w3.org/1999/xlink" xlink:href="zookeys-483-149-g006.jpg" position="float" orientation="portrait" xlink:type="simple" id="oo_38724.jpg"/></fig><fig id="F7" position="float" orientation="portrait"><label>Figure 7.</label><caption><p>Phase contrast micrograph of <italic><tp:taxon-name><tp:taxon-name-part taxon-name-part-type="genus">Halechiniscus</tp:taxon-name-part> <tp:taxon-name-part taxon-name-part-type="species">yanakaagii</tp:taxon-name-part></tp:taxon-name></italic> sp. n., holotype KUZ Z712. <bold>A</bold> dorso-lateral view, scale bar = 50 μm <bold>B</bold> double processes (white arrowhead), scale bar = 10 μm.</p></caption><graphic xmlns:xlink="http://www.w3.org/1999/xlink" xlink:href="zookeys-483-149-g007.jpg" position="float" orientation="portrait" xlink:type="simple" id="oo_38725.jpg"/></fig></tp:treatment-sec><tp:treatment-sec sec-type="Etymology"><title>Etymology.</title><p>The specific epithet, <italic>yanakaagii</italic>, is a Ryukyuan word for “ugly woman” (<xref ref-type="bibr" rid="B33">Tojo 1930</xref>) referring to dirty appearance of the holotype.</p></tp:treatment-sec><tp:treatment-sec sec-type="Differential diagnosis"><title>Differential diagnosis.</title><!--PageBreak--><p><italic><tp:taxon-name><tp:taxon-name-part taxon-name-part-type="genus">Halechiniscus</tp:taxon-name-part> <tp:taxon-name-part taxon-name-part-type="species">yanakaagii</tp:taxon-name-part></tp:taxon-name></italic> sp. n. and <italic><tp:taxon-name><tp:taxon-name-part taxon-name-part-type="genus">Halechiniscus</tp:taxon-name-part> <tp:taxon-name-part taxon-name-part-type="species">tuleari</tp:taxon-name-part></tp:taxon-name></italic> are the only two <italic><tp:taxon-name><tp:taxon-name-part taxon-name-part-type="genus">Halechiniscus</tp:taxon-name-part></tp:taxon-name></italic> species with double processes at the level of leg I. The new species is distinguished from <italic><tp:taxon-name><tp:taxon-name-part taxon-name-part-type="genus">Halechiniscus</tp:taxon-name-part> <tp:taxon-name-part taxon-name-part-type="species">tuleari</tp:taxon-name-part></tp:taxon-name></italic> by the absence of distinct cephalic lobes and robust cephalic cirrophores (which are present in the latter species), the similar length, arched, double processes (23 μm, 26 μm) in contrast with a short, straight, anterior process (holotype female: 8 μm; paratype male: 4 μm) and a long, straight, posterior process (holotype female: 19 μm; paratype male: 10 μm) (see: <xref ref-type="bibr" rid="B26">Renaud-Mornant 1979</xref>), and the absence of processes at level of leg II and III, which are present in <italic><tp:taxon-name><tp:taxon-name-part taxon-name-part-type="genus">Halechiniscus</tp:taxon-name-part> <tp:taxon-name-part taxon-name-part-type="species">tuleari</tp:taxon-name-part></tp:taxon-name></italic>.</p></tp:treatment-sec><tp:treatment-sec><!--Section generated to contain objects referenced in tp:taxon-treatment.--><table-wrap id="T2" position="float" orientation="portrait"><label>Table 2.</label><caption><p>Morphometrics of the three new species (measurements in μm). Dashes indicate unmeasured trait.</p></caption><table rules="all"><tbody><tr><th rowspan="1" colspan="1">Species</th><th rowspan="1" colspan="5"><italic><tp:taxon-name><tp:taxon-name-part taxon-name-part-type="genus">Florarctus</tp:taxon-name-part> <tp:taxon-name-part taxon-name-part-type="species">wunai</tp:taxon-name-part></tp:taxon-name></italic> sp. n.</th><th rowspan="1" colspan="2"><italic><tp:taxon-name><tp:taxon-name-part taxon-name-part-type="genus">Halechiniscus</tp:taxon-name-part> <tp:taxon-name-part taxon-name-part-type="species">churakaagii</tp:taxon-name-part></tp:taxon-name></italic> sp. n.</th><th rowspan="1" colspan="1"><italic><tp:taxon-name><tp:taxon-name-part taxon-name-part-type="genus">Halechiniscus</tp:taxon-name-part> <tp:taxon-name-part taxon-name-part-type="species">yanakaagii</tp:taxon-name-part></tp:taxon-name></italic> sp. n.</th></tr><tr><td rowspan="1" colspan="1"/><td rowspan="1" colspan="1">Holotype</td><td rowspan="1" colspan="1">Paratype</td><td rowspan="1" colspan="1">Paratype</td><td rowspan="1" colspan="1">Paratype</td><td rowspan="1" colspan="1">Paratype</td><td rowspan="1" colspan="1">Holotype</td><td rowspan="1" colspan="1">Paratype</td><td rowspan="1" colspan="1">Holotype</td></tr><tr><td rowspan="1" colspan="1">KUZ No.</td><td rowspan="1" colspan="1">Z705</td><td rowspan="1" colspan="1">Z706</td><td rowspan="1" colspan="1">Z707</td><td rowspan="1" colspan="1">Z708</td><td rowspan="1" colspan="1">Z709</td><td rowspan="1" colspan="1">Z710</td><td rowspan="1" colspan="1">Z711</td><td rowspan="1" colspan="1">Z712</td></tr><tr><td rowspan="1" colspan="1">Status</td><td rowspan="1" colspan="1">Female</td><td rowspan="1" colspan="1">Female</td><td rowspan="1" colspan="1">Male</td><td rowspan="1" colspan="1">?</td><td rowspan="1" colspan="1">Four-clawed juvenile</td><td rowspan="1" colspan="1">Female</td><td rowspan="1" colspan="1">Female</td><td rowspan="1" colspan="1">Female</td></tr><tr><td rowspan="1" colspan="1">Body length</td><td rowspan="1" colspan="1">257</td><td rowspan="1" colspan="1">241</td><td rowspan="1" colspan="1">125</td><td rowspan="1" colspan="1">132</td><td rowspan="1" colspan="1">122</td><td rowspan="1" colspan="1">170</td><td rowspan="1" colspan="1">183</td><td rowspan="1" colspan="1">170</td></tr><tr><td rowspan="1" colspan="1">Median cirrus</td><td rowspan="1" colspan="1">36</td><td rowspan="1" colspan="1">34</td><td rowspan="1" colspan="1">22</td><td rowspan="1" colspan="1">19</td><td rowspan="1" colspan="1">19</td><td rowspan="1" colspan="1">66</td><td rowspan="1" colspan="1">-</td><td rowspan="1" colspan="1">35</td></tr><tr><td rowspan="1" colspan="1">Internal cirrus</td><td rowspan="1" colspan="1">46</td><td rowspan="1" colspan="1">49</td><td rowspan="1" colspan="1">32</td><td rowspan="1" colspan="1">29</td><td rowspan="1" colspan="1">24</td><td rowspan="1" colspan="1">37</td><td rowspan="1" colspan="1">40</td><td rowspan="1" colspan="1">26</td></tr><tr><td rowspan="1" colspan="1">External cirrus</td><td rowspan="1" colspan="1">44</td><td rowspan="1" colspan="1">42</td><td rowspan="1" colspan="1">32</td><td rowspan="1" colspan="1">28</td><td rowspan="1" colspan="1">19</td><td rowspan="1" colspan="1">23</td><td rowspan="1" colspan="1">24</td><td rowspan="1" colspan="1">18</td></tr><tr><td rowspan="1" colspan="1">Lateral cirrus</td><td rowspan="1" colspan="1">43</td><td rowspan="1" colspan="1">46</td><td rowspan="1" colspan="1">32</td><td rowspan="1" colspan="1">-</td><td rowspan="1" colspan="1">32</td><td rowspan="1" colspan="1">68</td><td rowspan="1" colspan="1">52</td><td rowspan="1" colspan="1">41</td></tr><tr><td rowspan="1" colspan="1">Primary clava</td><td rowspan="1" colspan="1">101</td><td rowspan="1" colspan="1">101</td><td rowspan="1" colspan="1">78</td><td rowspan="1" colspan="1">-</td><td rowspan="1" colspan="1">-</td><td rowspan="1" colspan="1">34</td><td rowspan="1" colspan="1">38</td><td rowspan="1" colspan="1">21</td></tr><tr><td rowspan="1" colspan="1">Cirrus E</td><td rowspan="1" colspan="1">46</td><td rowspan="1" colspan="1">54</td><td rowspan="1" colspan="1">37</td><td rowspan="1" colspan="1">36</td><td rowspan="1" colspan="1">39</td><td rowspan="1" colspan="1">86</td><td rowspan="1" colspan="1">-</td><td rowspan="1" colspan="1">41</td></tr><tr><td rowspan="1" colspan="1">Leg I sense organ</td><td rowspan="1" colspan="1">29</td><td rowspan="1" colspan="1">31</td><td rowspan="1" colspan="1">19</td><td rowspan="1" colspan="1">18</td><td rowspan="1" colspan="1">14</td><td rowspan="1" colspan="1">11</td><td rowspan="1" colspan="1">12</td><td rowspan="1" colspan="1">14</td></tr><tr><td rowspan="1" colspan="1">Leg II sense organ</td><td rowspan="1" colspan="1">28</td><td rowspan="1" colspan="1">29</td><td rowspan="1" colspan="1">14</td><td rowspan="1" colspan="1">16</td><td rowspan="1" colspan="1">12</td><td rowspan="1" colspan="1">36</td><td rowspan="1" colspan="1">36</td><td rowspan="1" colspan="1">21</td></tr><tr><td rowspan="1" colspan="1">Leg III sense organ</td><td rowspan="1" colspan="1">24</td><td rowspan="1" colspan="1">28</td><td rowspan="1" colspan="1">15</td><td rowspan="1" colspan="1">-</td><td rowspan="1" colspan="1">17</td><td rowspan="1" colspan="1">32</td><td rowspan="1" colspan="1">33</td><td rowspan="1" colspan="1">21</td></tr><tr><td rowspan="1" colspan="1">Leg IV sense organ</td><td rowspan="1" colspan="1">29</td><td rowspan="1" colspan="1">25</td><td rowspan="1" colspan="1">17</td><td rowspan="1" colspan="1">17</td><td rowspan="1" colspan="1">15</td><td rowspan="1" colspan="1">16</td><td rowspan="1" colspan="1">17</td><td rowspan="1" colspan="1">15</td></tr><tr><td rowspan="1" colspan="1">Scapular process</td><td rowspan="1" colspan="1">absent</td><td rowspan="1" colspan="1">absent</td><td rowspan="1" colspan="1">absent</td><td rowspan="1" colspan="1">absent</td><td rowspan="1" colspan="1">absent</td><td rowspan="1" colspan="1">42</td><td rowspan="1" colspan="1">44</td><td rowspan="1" colspan="1">absent</td></tr><tr><td rowspan="1" colspan="1">Double process (anterior)</td><td rowspan="1" colspan="1">absent</td><td rowspan="1" colspan="1">absent</td><td rowspan="1" colspan="1">absent</td><td rowspan="1" colspan="1">absent</td><td rowspan="1" colspan="1">absent</td><td rowspan="1" colspan="1">absent</td><td rowspan="1" colspan="1">absent</td><td rowspan="1" colspan="1">23</td></tr><tr><td rowspan="1" colspan="1">Double process (posterior)</td><td rowspan="1" colspan="1">absent</td><td rowspan="1" colspan="1">absent</td><td rowspan="1" colspan="1">absent</td><td rowspan="1" colspan="1">absent</td><td rowspan="1" colspan="1">absent</td><td rowspan="1" colspan="1">absent</td><td rowspan="1" colspan="1">absent</td><td rowspan="1" colspan="1">26</td></tr></tbody></table></table-wrap><table-wrap id="T1" position="float" orientation="portrait"><label>Table 1.</label><caption><p>Sediment samples collected from Oura Bay, Okinawajima, Ryukyu Islands.</p></caption><table rules="all"><tbody><tr><th rowspan="1" colspan="1">Sediment sample number</th><th rowspan="1" colspan="1">Dive site</th><th rowspan="1" colspan="1">Geographical coordinates of dive site</th><th rowspan="1" colspan="1">Water depth</th><th rowspan="1" colspan="1">Sediment type</th><th rowspan="1" colspan="1">Date</th><th rowspan="1" colspan="1">Species collected (Number of specimens)</th></tr><tr><td rowspan="1" colspan="1">1</td><td rowspan="1" colspan="1">Off Sedake</td><td rowspan="1" colspan="1"><named-content xmlns:xlink="http://www.w3.org/1999/xlink" content-type="dwc:verbatimCoordinates" xlink:type="simple">26°32'39.06"N, 128°2'52.8"E</named-content></td><td rowspan="1" colspan="1">6 m</td><td rowspan="1" colspan="1">Coarse sand</td><td rowspan="1" colspan="1">24th Jan. 2014</td><td rowspan="1" colspan="1"><italic><tp:taxon-name><tp:taxon-name-part taxon-name-part-type="genus">Halechiniscus</tp:taxon-name-part> <tp:taxon-name-part taxon-name-part-type="species">churakaagii</tp:taxon-name-part></tp:taxon-name></italic> sp. n. (1)</td></tr><tr><td rowspan="1" colspan="1">2</td><td rowspan="1" colspan="1">Off Camp Schwab</td><td rowspan="1" colspan="1"><named-content xmlns:xlink="http://www.w3.org/1999/xlink" content-type="dwc:verbatimCoordinates" xlink:type="simple">26°31'51.78"N, 128°3'10.74"E</named-content></td><td rowspan="1" colspan="1">9 m</td><td rowspan="1" colspan="1">Coarse sand</td><td rowspan="1" colspan="1">25th Jan. 2014</td><td rowspan="1" colspan="1"><italic><tp:taxon-name><tp:taxon-name-part taxon-name-part-type="genus">Florarctus</tp:taxon-name-part> <tp:taxon-name-part taxon-name-part-type="species">wunai</tp:taxon-name-part></tp:taxon-name></italic> sp. n. (2)</td></tr><tr><td rowspan="1" colspan="1">3</td><td rowspan="1" colspan="1">Off Camp Schwab</td><td rowspan="1" colspan="1"><named-content xmlns:xlink="http://www.w3.org/1999/xlink" content-type="dwc:verbatimCoordinates" xlink:type="simple">26°31'51.78"N, 128°3'10.74"E</named-content></td><td rowspan="1" colspan="1">6 m</td><td rowspan="1" colspan="1">Coarse sand</td><td rowspan="1" colspan="1">25th Jan. 2014</td><td rowspan="1" colspan="1"><italic><tp:taxon-name><tp:taxon-name-part taxon-name-part-type="genus">Florarctus</tp:taxon-name-part> <tp:taxon-name-part taxon-name-part-type="form">wunai</tp:taxon-name-part></tp:taxon-name></italic> sp. n. (2)</td></tr><tr><td rowspan="1" colspan="1">4</td><td rowspan="1" colspan="1">Off Futami</td><td rowspan="1" colspan="1"><named-content xmlns:xlink="http://www.w3.org/1999/xlink" content-type="dwc:verbatimCoordinates" xlink:type="simple">26°32'42.47"N, 128°2'26.34"E</named-content></td><td rowspan="1" colspan="1">6 m</td><td rowspan="1" colspan="1">Muddy sand</td><td rowspan="1" colspan="1">27th Jan. 2014</td><td rowspan="1" colspan="1"><italic><tp:taxon-name><tp:taxon-name-part taxon-name-part-type="genus">Dipodarctus</tp:taxon-name-part></tp:taxon-name></italic> sp. (2)<break/> <italic><tp:taxon-name><tp:taxon-name-part taxon-name-part-type="genus">Halechiniscus</tp:taxon-name-part> <tp:taxon-name-part taxon-name-part-type="species">churakaagii</tp:taxon-name-part></tp:taxon-name></italic> sp. n. (1)<break/> <italic><tp:taxon-name><tp:taxon-name-part taxon-name-part-type="genus">Styraconyx</tp:taxon-name-part></tp:taxon-name></italic> sp. (2)</td></tr><tr><td rowspan="1" colspan="1">5</td><td rowspan="1" colspan="1">Off Thima</td><td rowspan="1" colspan="1"><named-content xmlns:xlink="http://www.w3.org/1999/xlink" content-type="dwc:verbatimCoordinates" xlink:type="simple">26°32'0.81"N, 128°3'49.61"E</named-content></td><td rowspan="1" colspan="1">6 m</td><td rowspan="1" colspan="1">Coarse sand</td><td rowspan="1" colspan="1">28th Jan. 2014</td><td rowspan="1" colspan="1"><italic><tp:taxon-name><tp:taxon-name-part taxon-name-part-type="genus">Florarctus</tp:taxon-name-part> <tp:taxon-name-part taxon-name-part-type="form">wunai</tp:taxon-name-part></tp:taxon-name></italic> sp. n. (1)<break/> <italic><tp:taxon-name><tp:taxon-name-part taxon-name-part-type="genus">Halechiniscus</tp:taxon-name-part> <tp:taxon-name-part taxon-name-part-type="species">yanakaagii</tp:taxon-name-part></tp:taxon-name></italic> sp. n. (1)</td></tr></tbody></table></table-wrap></tp:treatment-sec><ref-list><ref id="B33"><mixed-citation xmlns:xlink="http://www.w3.org/1999/xlink" xlink:type="simple"><person-group><name name-style="western"><surname>Tojo</surname><given-names>M</given-names></name></person-group> (<year>1930</year>) <source>Nantou Hougen Shiryou.</source><publisher-name>Tokoshoin</publisher-name>, <publisher-loc>Tokyo</publisher-loc>, <size units="page">236 pp</size>.</mixed-citation></ref><ref id="B26"><mixed-citation xmlns:xlink="http://www.w3.org/1999/xlink" xlink:type="simple"><person-group><name name-style="western"><surname>Renaud-Mornant</surname><given-names>J</given-names></name></person-group> (<year>1979</year>) <article-title>Tardigrades marins de Madagascar. I. <tp:taxon-name><tp:taxon-name-part taxon-name-part-type="family">Halechiniscidae</tp:taxon-name-part></tp:taxon-name> et <tp:taxon-name><tp:taxon-name-part taxon-name-part-type="family">Batillipedidae</tp:taxon-name-part></tp:taxon-name>.</article-title><source>Bulletin du Muséum National d’Histoire Naturelle</source>, <publisher-loc>Paris</publisher-loc>, <series>Série 4e</series><volume>1</volume>: <fpage>257</fpage>–<lpage>277</lpage>.</mixed-citation></ref></ref-list></tp:taxon-treatment>
