# Supplementary material for: Halechiniscidae (Heterotardigrada, Arthrotardigrada) of Oura Bay, Okinawajima, Ryukyu Islands, with descriptions of three new species
Source: Zookeys. 2015 Feb 24;(483):149–66. doi: 10.3897/zookeys.483.8936 (PMC4351450; doi:10.3897/zookeys.483.8936)
Supplement: XML Treatment for Styraconyx sp. [file zookeys.483.8936-treatment5.xml]

<!DOCTYPE tp:taxon-treatment
  PUBLIC "-//TaxonX//DTD Taxonomic Treatment Publishing DTD v0 20100105//EN" "tax-treatment-NSO.dtd">
<tp:taxon-treatment xmlns:tp="http://www.plazi.org/taxpub"><tp:treatment-meta><kwd-group><label>Taxon classification</label><kwd><named-content content-type="kingdom">Animalia</named-content></kwd><kwd><named-content content-type="order">Arthrotardigrada</named-content></kwd><kwd><named-content content-type="family">Halechiniscidae</named-content></kwd></kwd-group><mixed-citation publication-type="journal"><person-group><name><surname>Fujimoto</surname><given-names>Shinta</given-names></name></person-group><article-title><tp:taxon-name><tp:taxon-name-part taxon-name-part-type="family">Halechiniscidae</tp:taxon-name-part></tp:taxon-name> (<tp:taxon-name><tp:taxon-name-part taxon-name-part-type="class">Heterotardigrada</tp:taxon-name-part></tp:taxon-name>, <tp:taxon-name><tp:taxon-name-part taxon-name-part-type="order">Arthrotardigrada</tp:taxon-name-part></tp:taxon-name>) of Oura Bay, Okinawajima, Ryukyu Islands, with descriptions of three new species</article-title><source>Zookeys</source><day>24</day><month>2</month><year>2015</year><volume>2015</volume><issue>483</issue><fpage>149</fpage><lpage>166</lpage><pub-id pub-id-type="doi">10.3897/zookeys.483.8936</pub-id></mixed-citation></tp:treatment-meta><tp:nomenclature><tp:taxon-name>
                                <tp:taxon-name-part taxon-name-part-type="genus">Styraconyx</tp:taxon-name-part>
                                <tp:taxon-name-part taxon-name-part-type="uncertainty-rank">sp.</tp:taxon-name-part>
                            </tp:taxon-name><xref ref-type="fig" rid="F8">Fig. 8</xref><!--PageBreak--><!--PageBreak--></tp:nomenclature><tp:treatment-sec sec-type="Material examined"><title>Material examined.</title><p>One female adult and one four-clawed juvenile found in sediment sample 4 (Table <xref ref-type="table" rid="T1">1</xref>).</p></tp:treatment-sec><tp:treatment-sec sec-type="Remarks"><title>Remarks.</title><p>The individuals found resemble <!--PageBreak--><italic><tp:taxon-name><tp:taxon-name-part taxon-name-part-type="genus">Styraconyx</tp:taxon-name-part> <tp:taxon-name-part taxon-name-part-type="species">nanoqsunguak</tp:taxon-name-part></tp:taxon-name></italic> Kristensen &amp; Higgins, 1984 by the dorsal ridges (Fig. <xref ref-type="fig" rid="F8">8A, B</xref>). However, these specimens are distinguished by the lateral cirrus with no scapus (which is present <italic><tp:taxon-name><tp:taxon-name-part taxon-name-part-type="genus">Styraconyx</tp:taxon-name-part> <tp:taxon-name-part taxon-name-part-type="species">nanoqsunguak</tp:taxon-name-part></tp:taxon-name></italic>), longer peduncles of the external digits and leg IV sense organs consisting of a spherical papilla and a distal spine (which is an elongate papilla and a shorter distal spine in <italic><tp:taxon-name><tp:taxon-name-part taxon-name-part-type="genus">Styraconyx</tp:taxon-name-part> <tp:taxon-name-part taxon-name-part-type="species">nanoqsunguak</tp:taxon-name-part></tp:taxon-name></italic>). While I believe this is a new undescribed species, lack of visible taxonomic characters has hindered providing a complete species description.</p><fig id="F8" position="float" orientation="portrait"><label>Figure 8.</label><caption><p>Phase contrast micrograph of <italic><tp:taxon-name><tp:taxon-name-part taxon-name-part-type="genus">Styraconyx</tp:taxon-name-part></tp:taxon-name></italic> sp. <bold>A</bold> ventral view, scale bar = 50 μm <bold>B</bold> dorsal cuticle with ridges, scale bar = 20 μm.</p></caption><graphic xmlns:xlink="http://www.w3.org/1999/xlink" xlink:href="zookeys-483-149-g008.jpg" position="float" orientation="portrait" xlink:type="simple" id="oo_38726.jpg"/></fig></tp:treatment-sec><tp:treatment-sec><!--Section generated to contain objects referenced in tp:taxon-treatment.--><table-wrap id="T1" position="float" orientation="portrait"><label>Table 1.</label><caption><p>Sediment samples collected from Oura Bay, Okinawajima, Ryukyu Islands.</p></caption><table rules="all"><tbody><tr><th rowspan="1" colspan="1">Sediment sample number</th><th rowspan="1" colspan="1">Dive site</th><th rowspan="1" colspan="1">Geographical coordinates of dive site</th><th rowspan="1" colspan="1">Water depth</th><th rowspan="1" colspan="1">Sediment type</th><th rowspan="1" colspan="1">Date</th><th rowspan="1" colspan="1">Species collected (Number of specimens)</th></tr><tr><td rowspan="1" colspan="1">1</td><td rowspan="1" colspan="1">Off Sedake</td><td rowspan="1" colspan="1"><named-content xmlns:xlink="http://www.w3.org/1999/xlink" content-type="dwc:verbatimCoordinates" xlink:type="simple">26°32'39.06"N, 128°2'52.8"E</named-content></td><td rowspan="1" colspan="1">6 m</td><td rowspan="1" colspan="1">Coarse sand</td><td rowspan="1" colspan="1">24th Jan. 2014</td><td rowspan="1" colspan="1"><italic><tp:taxon-name><tp:taxon-name-part taxon-name-part-type="genus">Halechiniscus</tp:taxon-name-part> <tp:taxon-name-part taxon-name-part-type="species">churakaagii</tp:taxon-name-part></tp:taxon-name></italic> sp. n. (1)</td></tr><tr><td rowspan="1" colspan="1">2</td><td rowspan="1" colspan="1">Off Camp Schwab</td><td rowspan="1" colspan="1"><named-content xmlns:xlink="http://www.w3.org/1999/xlink" content-type="dwc:verbatimCoordinates" xlink:type="simple">26°31'51.78"N, 128°3'10.74"E</named-content></td><td rowspan="1" colspan="1">9 m</td><td rowspan="1" colspan="1">Coarse sand</td><td rowspan="1" colspan="1">25th Jan. 2014</td><td rowspan="1" colspan="1"><italic><tp:taxon-name><tp:taxon-name-part taxon-name-part-type="genus">Florarctus</tp:taxon-name-part> <tp:taxon-name-part taxon-name-part-type="species">wunai</tp:taxon-name-part></tp:taxon-name></italic> sp. n. (2)</td></tr><tr><td rowspan="1" colspan="1">3</td><td rowspan="1" colspan="1">Off Camp Schwab</td><td rowspan="1" colspan="1"><named-content xmlns:xlink="http://www.w3.org/1999/xlink" content-type="dwc:verbatimCoordinates" xlink:type="simple">26°31'51.78"N, 128°3'10.74"E</named-content></td><td rowspan="1" colspan="1">6 m</td><td rowspan="1" colspan="1">Coarse sand</td><td rowspan="1" colspan="1">25th Jan. 2014</td><td rowspan="1" colspan="1"><italic><tp:taxon-name><tp:taxon-name-part taxon-name-part-type="genus">Florarctus</tp:taxon-name-part> <tp:taxon-name-part taxon-name-part-type="form">wunai</tp:taxon-name-part></tp:taxon-name></italic> sp. n. (2)</td></tr><tr><td rowspan="1" colspan="1">4</td><td rowspan="1" colspan="1">Off Futami</td><td rowspan="1" colspan="1"><named-content xmlns:xlink="http://www.w3.org/1999/xlink" content-type="dwc:verbatimCoordinates" xlink:type="simple">26°32'42.47"N, 128°2'26.34"E</named-content></td><td rowspan="1" colspan="1">6 m</td><td rowspan="1" colspan="1">Muddy sand</td><td rowspan="1" colspan="1">27th Jan. 2014</td><td rowspan="1" colspan="1"><italic><tp:taxon-name><tp:taxon-name-part taxon-name-part-type="genus">Dipodarctus</tp:taxon-name-part></tp:taxon-name></italic> sp. (2)<break/> <italic><tp:taxon-name><tp:taxon-name-part taxon-name-part-type="genus">Halechiniscus</tp:taxon-name-part> <tp:taxon-name-part taxon-name-part-type="species">churakaagii</tp:taxon-name-part></tp:taxon-name></italic> sp. n. (1)<break/> <italic><tp:taxon-name><tp:taxon-name-part taxon-name-part-type="genus">Styraconyx</tp:taxon-name-part></tp:taxon-name></italic> sp. (2)</td></tr><tr><td rowspan="1" colspan="1">5</td><td rowspan="1" colspan="1">Off Thima</td><td rowspan="1" colspan="1"><named-content xmlns:xlink="http://www.w3.org/1999/xlink" content-type="dwc:verbatimCoordinates" xlink:type="simple">26°32'0.81"N, 128°3'49.61"E</named-content></td><td rowspan="1" colspan="1">6 m</td><td rowspan="1" colspan="1">Coarse sand</td><td rowspan="1" colspan="1">28th Jan. 2014</td><td rowspan="1" colspan="1"><italic><tp:taxon-name><tp:taxon-name-part taxon-name-part-type="genus">Florarctus</tp:taxon-name-part> <tp:taxon-name-part taxon-name-part-type="form">wunai</tp:taxon-name-part></tp:taxon-name></italic> sp. n. (1)<break/> <italic><tp:taxon-name><tp:taxon-name-part taxon-name-part-type="genus">Halechiniscus</tp:taxon-name-part> <tp:taxon-name-part taxon-name-part-type="species">yanakaagii</tp:taxon-name-part></tp:taxon-name></italic> sp. n. (1)</td></tr></tbody></table></table-wrap></tp:treatment-sec></tp:taxon-treatment>
